# Supplementary material for: ﻿Centaurealovricii, a new species of ﻿C. sect. ﻿Centaurea (Asteraceae) from Croatia
Source: PhytoKeys. 2022 Nov 30;214:97–114. doi: 10.3897/phytokeys.214.89404 (PMC9836655; doi:10.3897/phytokeys.214.89404)
Supplement: XML Treatment for Centaurea lovricii [file phytokeys.214.89404-treatment1.xml]

<!DOCTYPE tp:taxon-treatment
  PUBLIC "-//TaxonX//DTD Taxonomic Treatment Publishing DTD v0 20100105//EN" "tax-treatment-NSO.dtd">
<tp:taxon-treatment xmlns:tp="http://www.plazi.org/taxpub"><tp:treatment-meta><kwd-group><label>Taxon classification</label><kwd>
              <named-content content-type="kingdom">Plantae</named-content>
            </kwd><kwd>
              <named-content content-type="order">Asterales</named-content>
            </kwd><kwd>
              <named-content content-type="family">Asteraceae</named-content>
            </kwd></kwd-group><mixed-citation publication-type="journal"><person-group><name><surname>Bogdanović</surname><given-names>Sandro</given-names></name><name><surname>Boršić</surname><given-names>Igor</given-names></name><name><surname>Ljubičić</surname><given-names>Ivica</given-names></name><name><surname>Brullo</surname><given-names>Salvatore</given-names></name><name><surname>Giusso del Galdo</surname><given-names>Gianpietro</given-names></name></person-group><article-title>﻿<italic><tp:taxon-name><tp:taxon-name-part taxon-name-part-type="genus" reg="Centaurea">Centaurea</tp:taxon-name-part><tp:taxon-name-part taxon-name-part-type="species" reg="lovricii">lovricii</tp:taxon-name-part></tp:taxon-name></italic>, a new species of ﻿<italic><tp:taxon-name><tp:taxon-name-part taxon-name-part-type="genus" reg="Centaurea">C.</tp:taxon-name-part></tp:taxon-name></italic> sect. ﻿<italic><tp:taxon-name><tp:taxon-name-part taxon-name-part-type="genus" reg="Centaurea"/><tp:taxon-name-part taxon-name-part-type="section" reg="Centaurea">Centaurea</tp:taxon-name-part></tp:taxon-name></italic> (<tp:taxon-name><tp:taxon-name-part taxon-name-part-type="family">Asteraceae</tp:taxon-name-part></tp:taxon-name>) from Croatia</article-title><source>PhytoKeys</source><day>30</day><month>11</month><year>2022</year><volume>214</volume><fpage>97</fpage><lpage>114</lpage><pub-id pub-id-type="doi">10.3897/phytokeys.214.89404</pub-id></mixed-citation></tp:treatment-meta><tp:nomenclature><label>﻿1.</label><tp:taxon-name>
            <object-id xmlns:xlink="http://www.w3.org/1999/xlink" content-type="arpha" xlink:type="simple">E9F3550B-341D-59EF-B641-72733B71BB37</object-id>
            <tp:taxon-name-part taxon-name-part-type="genus" reg="Centaurea">Centaurea</tp:taxon-name-part>
            <tp:taxon-name-part taxon-name-part-type="species" reg="lovricii">lovricii</tp:taxon-name-part>
            <object-id xmlns:xlink="http://www.w3.org/1999/xlink" content-type="ipni" xlink:type="simple">urn:lsid:ipni.org:names:77309067-1</object-id>
          </tp:taxon-name><tp:taxon-authority>Bogdanović, Boršić, Ljubičić, Brullo &amp; Giusso</tp:taxon-authority><tp:taxon-status xmlns:xlink="http://www.w3.org/1999/xlink" xlink:type="simple">sp. nov.</tp:taxon-status><xref ref-type="fig" rid="F1">Figs 1</xref><xref ref-type="fig" rid="F2">, 2</xref><xref ref-type="fig" rid="F3">, 3B, C, D</xref><tp:nomenclature-citation-list><tp:nomenclature-citation><tp:taxon-name>
                <tp:taxon-name-part taxon-name-part-type="genus" reg="Centaurea">Centaurea</tp:taxon-name-part>
                <tp:taxon-name-part taxon-name-part-type="species" reg="glaberrima">glaberrima</tp:taxon-name-part>
                <tp:taxon-name-part taxon-name-part-type="infraspecific-rank">var.</tp:taxon-name-part>
                <tp:taxon-name-part taxon-name-part-type="variety" reg="issaea">issaea</tp:taxon-name-part>
              </tp:taxon-name><comment>Lovrić, Taxon 31(4): 763, 1982 (nom. nud.).</comment></tp:nomenclature-citation><tp:nomenclature-citation><tp:taxon-name>
                <tp:taxon-name-part taxon-name-part-type="genus" reg="Centaurea">Centaurea</tp:taxon-name-part>
                <tp:taxon-name-part taxon-name-part-type="species" reg="issaea">issaea</tp:taxon-name-part>
              </tp:taxon-name><comment>Lovrić, Pos. izd. Muz. grada Šibenika 10: 191, 1983 (nom. nud.).</comment></tp:nomenclature-citation></tp:nomenclature-citation-list></tp:nomenclature><tp:treatment-sec sec-type="material" id="SECID0EWGAE"><title>Type.</title><p>Croatia. Island of Vis, Blišćevac bay, calcareous rocky slopes, 16 May 2021, <named-content xmlns:xlink="http://www.w3.org/1999/xlink" content-type="dwc:verbatimCoordinates" xlink:type="simple"><named-content content-type="geo-json" specific-use="{&#34;type&#34;:&#34;Point&#34;,&#34;coordinates&#34;:[16.097664,43.073139]}" id="NCID0E6GAE" xlink:type="simple">43°4'23.30"N, 16°5'51.59"E</named-content></named-content>, <italic>S. Bogdanović &amp; M. Temunović s.n.</italic> (holotype: ZAGR–68512; isotypes: CAT, CNHM, ZA, ZAGR).</p><fig id="F1" position="float" orientation="portrait"><object-id xmlns:xlink="http://www.w3.org/1999/xlink" content-type="doi" xlink:type="simple">10.3897/phytokeys.214.89404.figure1</object-id><object-id xmlns:xlink="http://www.w3.org/1999/xlink" content-type="arpha" xlink:type="simple">28CDE3B5-EBFD-5B4F-B414-DE5DC2082264</object-id><label>Figure 1.</label><caption><p>Habit of <italic><tp:taxon-name><tp:taxon-name-part taxon-name-part-type="genus" reg="Centaurea">Centaurea</tp:taxon-name-part><tp:taxon-name-part taxon-name-part-type="species" reg="lovricii">lovricii</tp:taxon-name-part></tp:taxon-name></italic> sp. nov. Drawn by Salvatore Brullo.</p></caption><graphic xmlns:xlink="http://www.w3.org/1999/xlink" xlink:href="phytokeys-214-097_article-89404__-g001.jpg" position="float" orientation="portrait" xlink:type="simple" id="oo_776040.jpg"><uri content-type="original_file" xlink:type="simple">https://binary.pensoft.net/fig/776040</uri></graphic></fig></tp:treatment-sec><tp:treatment-sec sec-type="description" id="SECID0E5HAE"><title>Description.</title><p>Perennial herb, with several stems, sterile leaf-rosettes and woody rootstock. Stems erect, glabrous, striate, shiny green, 25–50 cm long, not winged, laxly branched. Basal leaves fleshy, shiny green, glabrous, 1–2 pinnatisect, 7–20 cm × 5–40 mm; leaflets 5–15 per side, lanceolate, linear-lanceolate to linear, or oblong lanceolate, 5–30 × 0.8–5(–10) mm, often the terminal ones lanceolate and up to 10 mm wide; young leaves oblong lanceolate with entire margin or with few lateral teeth; petioles 5–55 mm long. Median and upper cauline leaves similar to basal ones, sessile or subsessile, 1(-2) pinnatisect, 1.5–12 × 0.5–3 cm; leaflets 1–12 per side, linear-lanceolate to linear, margins entire. Synflorescence laxly paniculate, with 7–30 solitary capitula. Peduncles 1–20 cm long, apex clavate, bracts 1–8, entire. Involucre ovoid, 13–15 × 8–12 mm. Phyllaries straw-coloured, glabrous, coriaceous, dorsally with 3–7 nerves; the outer ones ovate, 6.5–8 × 2.5–3.5 mm; the median ones ovate-oblong, 10–15 × 3.5–4.5 mm; the innermost linear, 12.5–15 × 2–2.8 mm; phyllary appendages well-developed, triangular to orbicular, dark brown, appressed, densely fimbriate with 7–10 pairs of undulate fimbriae, 0.3–1.7 mm long, ending with a terminal acute tooth. Florets pink-purplish. Outermost florets sterile; corolla tube glabrous, 7.5–9 mm long; corolla lobes linear, irregular, 7.5–11.5 mm long. Disc florets fertile; corolla tube 10–11.5 mm long; corolla lobes linear, equal, 5 mm long. Stamens 12.5–13.5 mm long; filaments 4.5–5 mm long; anthers 8–8.5 mm long, dark violet. Style 16–16.5 mm long, ciliate at apex; stigmas 1.5 mm long. Achenes oblong, 2.6–3 × 1.4–1.5 mm, glabrous, dark brown up to the apex, with several irregular straw-coloured longitudinal ridges. Pappus obscurely biseriate, whitish, with bristles 0.6–2.3 mm long.</p><fig id="F2" position="float" orientation="portrait"><object-id xmlns:xlink="http://www.w3.org/1999/xlink" content-type="doi" xlink:type="simple">10.3897/phytokeys.214.89404.figure2</object-id><object-id xmlns:xlink="http://www.w3.org/1999/xlink" content-type="arpha" xlink:type="simple">5CA2D47F-DF15-5587-BE88-F5D47E45AC16</object-id><label>Figure 2.</label><caption><p><italic><tp:taxon-name><tp:taxon-name-part taxon-name-part-type="genus" reg="Centaurea">Centaurea</tp:taxon-name-part><tp:taxon-name-part taxon-name-part-type="species" reg="lovricii">lovricii</tp:taxon-name-part></tp:taxon-name></italic> sp. nov. <bold>A</bold> capitulum <bold>B</bold> phyllaries <bold>C</bold> outermost sterile florets <bold>D</bold> disc florets <bold>E</bold> stigma <bold>F</bold> achenes <bold>G</bold> stamens upper part. Drawn by Salvatore Brullo.</p></caption><graphic xmlns:xlink="http://www.w3.org/1999/xlink" xlink:href="phytokeys-214-097_article-89404__-g002.jpg" position="float" orientation="portrait" xlink:type="simple" id="oo_776041.jpg"><uri content-type="original_file" xlink:type="simple">https://binary.pensoft.net/fig/776041</uri></graphic></fig></tp:treatment-sec><tp:treatment-sec sec-type="etymology" id="SECID0EJJAE"><title>Etymology.</title><p>This species is dedicated to the Croatian botanist Andrija–Željko Lovrić (1943–2018), who was the first to collect it and consider it as a new species.</p></tp:treatment-sec><tp:treatment-sec sec-type="phenology" id="SECID0EOJAE"><title>Phenology.</title><p><italic><tp:taxon-name><tp:taxon-name-part taxon-name-part-type="genus" reg="Centaurea">Centaurea</tp:taxon-name-part><tp:taxon-name-part taxon-name-part-type="species" reg="lovricii">lovricii</tp:taxon-name-part></tp:taxon-name></italic> flowers from May to late June, and fruits from late June to July.</p></tp:treatment-sec><tp:treatment-sec sec-type="distribution" id="SECID0E6JAE"><title>Distribution and ecology.</title><p>This new species grows along the northern coast between Dragodid Bay and Oključina Bay of the island of Vis in Dalmatia, Croatia (Fig. <xref ref-type="fig" rid="F4">4</xref>). It grows on sea facing cliffs constituted of Triassic dolomites (<xref ref-type="bibr" rid="B24">Lozić et al. 2012</xref>) at 10–100 m a.s.l., in rocky crevices together with many other rare or endemic species (Fig. <xref ref-type="fig" rid="F3">3A</xref>). The most frequent chasmophytes occurring in this habitat are <tp:taxon-name><tp:taxon-name-part taxon-name-part-type="genus" reg="Aurinia">Aurinia</tp:taxon-name-part><tp:taxon-name-part taxon-name-part-type="species" reg="leucadea">leucadea</tp:taxon-name-part><tp:taxon-name-part taxon-name-part-type="infraspecific-rank">subsp.</tp:taxon-name-part><tp:taxon-name-part taxon-name-part-type="subspecies" reg="scopulorum">scopulorum</tp:taxon-name-part></tp:taxon-name> (Ginzb.) Plazibat, <italic><tp:taxon-name><tp:taxon-name-part taxon-name-part-type="genus" reg="Campanula">Campanula</tp:taxon-name-part><tp:taxon-name-part taxon-name-part-type="species" reg="teutana">teutana</tp:taxon-name-part></tp:taxon-name></italic> Bogdanović &amp; Brullo, <italic><tp:taxon-name><tp:taxon-name-part taxon-name-part-type="genus" reg="Centaurea">Centaurea</tp:taxon-name-part><tp:taxon-name-part taxon-name-part-type="species" reg="ragusina">ragusina</tp:taxon-name-part></tp:taxon-name></italic> L., <tp:taxon-name><tp:taxon-name-part taxon-name-part-type="genus" reg="Helichrysum">Helichrysum</tp:taxon-name-part><tp:taxon-name-part taxon-name-part-type="species" reg="italicum">italicum</tp:taxon-name-part><tp:taxon-name-part taxon-name-part-type="infraspecific-rank">subsp.</tp:taxon-name-part><tp:taxon-name-part taxon-name-part-type="subspecies" reg="pseudolitoreum">pseudolitoreum</tp:taxon-name-part></tp:taxon-name> (Fiori) Bacch., Brullo &amp; Mossa, <italic><tp:taxon-name><tp:taxon-name-part taxon-name-part-type="genus" reg="Brassica">Brassica</tp:taxon-name-part><tp:taxon-name-part taxon-name-part-type="species" reg="incana">incana</tp:taxon-name-part></tp:taxon-name></italic> Ten., <italic><tp:taxon-name><tp:taxon-name-part taxon-name-part-type="genus" reg="Limonium">Limonium</tp:taxon-name-part><tp:taxon-name-part taxon-name-part-type="species" reg="issaeum">issaeum</tp:taxon-name-part></tp:taxon-name></italic> Bogdanović &amp; Brullo, <tp:taxon-name><tp:taxon-name-part taxon-name-part-type="genus" reg="Pimpinella">Pimpinella</tp:taxon-name-part><tp:taxon-name-part taxon-name-part-type="species" reg="tragium">tragium</tp:taxon-name-part><tp:taxon-name-part taxon-name-part-type="infraspecific-rank">subsp.</tp:taxon-name-part><tp:taxon-name-part taxon-name-part-type="subspecies" reg="lithophila">lithophila</tp:taxon-name-part></tp:taxon-name> (Schischk.) Tutin and <italic><tp:taxon-name><tp:taxon-name-part taxon-name-part-type="genus" reg="Sesleria">Sesleria</tp:taxon-name-part><tp:taxon-name-part taxon-name-part-type="species" reg="interrupta">interrupta</tp:taxon-name-part></tp:taxon-name></italic> Vis. (<xref ref-type="bibr" rid="B1">Bacchetta et al. 2003</xref>; <xref ref-type="bibr" rid="B4">Bogdanović and Ruščić 2011</xref>; <xref ref-type="bibr" rid="B5">Bogdanović et al. 2014</xref>; <xref ref-type="bibr" rid="B3">Bogdanović and Brullo 2015</xref>; <xref ref-type="bibr" rid="B35">Terzi et al. 2019</xref>).</p><fig id="F3" position="float" orientation="portrait"><object-id xmlns:xlink="http://www.w3.org/1999/xlink" content-type="doi" xlink:type="simple">10.3897/phytokeys.214.89404.figure3</object-id><object-id xmlns:xlink="http://www.w3.org/1999/xlink" content-type="arpha" xlink:type="simple">AAD13982-3FB3-511A-B242-7098CFCC1FEB</object-id><label>Figure 3.</label><caption><p><italic><tp:taxon-name><tp:taxon-name-part taxon-name-part-type="genus" reg="Centaurea">Centaurea</tp:taxon-name-part><tp:taxon-name-part taxon-name-part-type="species" reg="lovricii">lovricii</tp:taxon-name-part></tp:taxon-name></italic> sp. nov. <bold>A</bold> habitat <bold>B</bold> plant growing in natural habitat <bold>C</bold> capitulum <bold>D</bold> basal leaves; <italic><tp:taxon-name><tp:taxon-name-part taxon-name-part-type="genus" reg="Centaurea">C.</tp:taxon-name-part><tp:taxon-name-part taxon-name-part-type="species" reg="glaberrima">glaberrima</tp:taxon-name-part></tp:taxon-name></italic><bold>E</bold> plant growing in natural habitat <bold>F</bold> capitula <bold>G</bold> basal leaves; <italic><tp:taxon-name><tp:taxon-name-part taxon-name-part-type="genus" reg="Centaurea">C.</tp:taxon-name-part><tp:taxon-name-part taxon-name-part-type="species" reg="divergens">divergens</tp:taxon-name-part></tp:taxon-name></italic><bold>H</bold> plant growing in natural habitat <bold>I</bold> capitulum. Photographed by Sandro Bogdanović.</p></caption><graphic xmlns:xlink="http://www.w3.org/1999/xlink" xlink:href="phytokeys-214-097_article-89404__-g003.jpg" position="float" orientation="portrait" xlink:type="simple" id="oo_776042.jpg"><uri content-type="original_file" xlink:type="simple">https://binary.pensoft.net/fig/776042</uri></graphic></fig><fig id="F4" position="float" orientation="portrait"><object-id xmlns:xlink="http://www.w3.org/1999/xlink" content-type="doi" xlink:type="simple">10.3897/phytokeys.214.89404.figure4</object-id><object-id xmlns:xlink="http://www.w3.org/1999/xlink" content-type="arpha" xlink:type="simple">509B9C10-CB72-534F-817C-AFC47E86D0A0</object-id><label>Figure 4.</label><caption><p>Distribution of <italic><tp:taxon-name><tp:taxon-name-part taxon-name-part-type="genus" reg="Centaurea">Centaurea</tp:taxon-name-part><tp:taxon-name-part taxon-name-part-type="species" reg="lovricii">lovricii</tp:taxon-name-part></tp:taxon-name></italic> sp. nov. (green dots), <italic><tp:taxon-name><tp:taxon-name-part taxon-name-part-type="genus" reg="Centaurea">C.</tp:taxon-name-part><tp:taxon-name-part taxon-name-part-type="species" reg="glaberrima">glaberrima</tp:taxon-name-part></tp:taxon-name></italic> (red dots) and <italic><tp:taxon-name><tp:taxon-name-part taxon-name-part-type="genus" reg="Centaurea">C.</tp:taxon-name-part><tp:taxon-name-part taxon-name-part-type="species" reg="divergens">divergens</tp:taxon-name-part></tp:taxon-name></italic> (blue dots).</p></caption><graphic xmlns:xlink="http://www.w3.org/1999/xlink" xlink:href="phytokeys-214-097_article-89404__-g004.jpg" position="float" orientation="portrait" xlink:type="simple" id="oo_776043.jpg"><uri content-type="original_file" xlink:type="simple">https://binary.pensoft.net/fig/776043</uri></graphic></fig></tp:treatment-sec><tp:treatment-sec sec-type="conservation status" id="SECID0E4RAE"><title>Conservation status.</title><p>The single population of <italic><tp:taxon-name><tp:taxon-name-part taxon-name-part-type="genus" reg="Centaurea">C.</tp:taxon-name-part><tp:taxon-name-part taxon-name-part-type="species" reg="lovricii">lovricii</tp:taxon-name-part></tp:taxon-name></italic> is composed of fewer than 1000 scattered mature individuals, so it can be considered Vulnerable (<abbrev xmlns:xlink="http://www.w3.org/1999/xlink" xlink:title="Vulnerable" id="ABBRID0EOSAE" xlink:type="simple">VU</abbrev> D1) according to the IUCN Red List Categories and Criteria (<xref ref-type="bibr" rid="B16">IUCN 2022</xref>). It is currently distributed in a very narrow coastal belt of ca. 0.5 km<sup>2</sup>, so it has a restricted area of occupancy and only one location, but as its growing site is very steep and quite inaccessible, which makes the population unthreatened by any human disturbance, it does not qualify for subcriterion D2.</p></tp:treatment-sec><tp:treatment-sec sec-type="Chromosome number" id="SECID0EYSAE"><title>Chromosome number.</title><p>According to <xref ref-type="bibr" rid="B20">Lovrić (1982</xref>, <xref ref-type="bibr" rid="B21">1983</xref>) and <xref ref-type="bibr" rid="B39">Van Loon (1987)</xref> the ploidy level of <italic><tp:taxon-name><tp:taxon-name-part taxon-name-part-type="genus" reg="Centaurea">C.</tp:taxon-name-part><tp:taxon-name-part taxon-name-part-type="species" reg="lovricii">lovricii</tp:taxon-name-part></tp:taxon-name></italic>, previously attributed to “<tp:taxon-name><tp:taxon-name-part taxon-name-part-type="genus" reg="Centaurea">C.</tp:taxon-name-part><tp:taxon-name-part taxon-name-part-type="species" reg="glaberrima">glaberrima</tp:taxon-name-part><tp:taxon-name-part taxon-name-part-type="infraspecific-rank">var.</tp:taxon-name-part><tp:taxon-name-part taxon-name-part-type="variety" reg="issaea">issaea</tp:taxon-name-part></tp:taxon-name>”, is tetraploid with 2<italic>n</italic> = 4<italic>x</italic> = 36 chromosomes, similarly to that of the allied species <italic><tp:taxon-name><tp:taxon-name-part taxon-name-part-type="genus" reg="Centaurea">C.</tp:taxon-name-part><tp:taxon-name-part taxon-name-part-type="species" reg="glaberrima">glaberrima</tp:taxon-name-part></tp:taxon-name></italic> and <italic><tp:taxon-name><tp:taxon-name-part taxon-name-part-type="genus" reg="Centaurea">C.</tp:taxon-name-part><tp:taxon-name-part taxon-name-part-type="species" reg="divergens">divergens</tp:taxon-name-part></tp:taxon-name></italic> (<xref ref-type="bibr" rid="B29">Siljak-Yakovlev et al. 2005</xref>). According to <xref ref-type="bibr" rid="B6">Boršić (2013)</xref> the estimated ploidy level for “<italic><tp:taxon-name><tp:taxon-name-part taxon-name-part-type="genus" reg="Centaurea">C.</tp:taxon-name-part><tp:taxon-name-part taxon-name-part-type="species" reg="issaea">issaea</tp:taxon-name-part></tp:taxon-name></italic>” is also tetraploid.</p></tp:treatment-sec><tp:treatment-sec sec-type="discussion" id="SECID0ETVAE"><title>Discussion.</title><p>Within <tp:taxon-name><tp:taxon-name-part taxon-name-part-type="genus" reg="Centaurea">Centaurea</tp:taxon-name-part><tp:taxon-name-part taxon-name-part-type="infraspecific-rank">subsect.</tp:taxon-name-part><tp:taxon-name-part taxon-name-part-type="subsection" reg="Centaurea">Centaurea</tp:taxon-name-part></tp:taxon-name>, <italic><tp:taxon-name><tp:taxon-name-part taxon-name-part-type="genus" reg="Centaurea">C.</tp:taxon-name-part><tp:taxon-name-part taxon-name-part-type="species" reg="lovricii">lovricii</tp:taxon-name-part></tp:taxon-name></italic> is most similar to <italic><tp:taxon-name><tp:taxon-name-part taxon-name-part-type="genus" reg="Centaurea">C.</tp:taxon-name-part><tp:taxon-name-part taxon-name-part-type="species" reg="glaberrima">glaberrima</tp:taxon-name-part></tp:taxon-name></italic>, particularly in the morphology of its capitula and phyllaries. <italic><tp:taxon-name><tp:taxon-name-part taxon-name-part-type="genus" reg="Centaurea">Centaurea</tp:taxon-name-part><tp:taxon-name-part taxon-name-part-type="species" reg="glaberrima">glaberrima</tp:taxon-name-part></tp:taxon-name></italic> is a species occurring in several localities in the north-western Balkans (<xref ref-type="bibr" rid="B28">Nikolić et al. 2015</xref>). However, these two species show some significant differences in habit and the morphology of their leaves, capitula and achenes (Table <xref ref-type="table" rid="T1">1</xref>). In particular, <italic><tp:taxon-name><tp:taxon-name-part taxon-name-part-type="genus" reg="Centaurea">C.</tp:taxon-name-part><tp:taxon-name-part taxon-name-part-type="species" reg="glaberrima">glaberrima</tp:taxon-name-part></tp:taxon-name></italic> (Figs <xref ref-type="fig" rid="F5">5</xref>, <xref ref-type="fig" rid="F6">6</xref>) has a more robust and rigid habit, stems with up to 80 capitula, rigid basal leaves with leaflets linear-filiform (0.5–2 mm wide), involucre 6–10 mm long, with phyllaries up to 8 mm long, appendages straw-coloured, often tinged with pale-brown, with sparse fimbriae, outermost sterile florets with corolla tube 6–6.5 mm long and pappus bristles 0.2–0.8 mm long. In addition, the two species have different ecological requirements. <italic><tp:taxon-name><tp:taxon-name-part taxon-name-part-type="genus" reg="Centaurea">Centaurea</tp:taxon-name-part><tp:taxon-name-part taxon-name-part-type="species" reg="glaberrima">glaberrima</tp:taxon-name-part></tp:taxon-name></italic> usually behaves as a ruderal plant growing along roadsides, in dry rocky grasslands and occasionally also in rupestrian stands, whereas <italic><tp:taxon-name><tp:taxon-name-part taxon-name-part-type="genus" reg="Centaurea">C.</tp:taxon-name-part><tp:taxon-name-part taxon-name-part-type="species" reg="lovricii">lovricii</tp:taxon-name-part></tp:taxon-name></italic> is a true chasmophyte in coastal stands. A population genetic study of some endemic Adriatic species of <italic><tp:taxon-name><tp:taxon-name-part taxon-name-part-type="genus" reg="Centaurea">Centaurea</tp:taxon-name-part></tp:taxon-name></italic> using AFLPs was carried out by <xref ref-type="bibr" rid="B6">Boršić (2013)</xref>, who showed the distinctness of the population from the island of Vis (sub <italic><tp:taxon-name><tp:taxon-name-part taxon-name-part-type="genus" reg="Centaurea">C.</tp:taxon-name-part><tp:taxon-name-part taxon-name-part-type="species" reg="issaea">issaea</tp:taxon-name-part></tp:taxon-name></italic>) from <italic><tp:taxon-name><tp:taxon-name-part taxon-name-part-type="genus" reg="Centaurea">C.</tp:taxon-name-part><tp:taxon-name-part taxon-name-part-type="species" reg="glaberrima">glaberrima</tp:taxon-name-part></tp:taxon-name></italic>, but also concluded that this population shows evidence of introgression with <italic><tp:taxon-name><tp:taxon-name-part taxon-name-part-type="genus" reg="Centaurea">C.</tp:taxon-name-part><tp:taxon-name-part taxon-name-part-type="species" reg="glaberrima">glaberrima</tp:taxon-name-part></tp:taxon-name></italic> and <italic><tp:taxon-name><tp:taxon-name-part taxon-name-part-type="genus" reg="Centaurea">C.</tp:taxon-name-part><tp:taxon-name-part taxon-name-part-type="species" reg="spinosociliata">spinosociliata</tp:taxon-name-part></tp:taxon-name></italic>. A phylogeny based on nrDNA internal transcribed spacer sequences revealed that <italic><tp:taxon-name><tp:taxon-name-part taxon-name-part-type="genus" reg="Centaurea">C.</tp:taxon-name-part><tp:taxon-name-part taxon-name-part-type="species" reg="lovricii">lovricii</tp:taxon-name-part></tp:taxon-name></italic> still has an unclear phylogenetic position among the species of <tp:taxon-name><tp:taxon-name-part taxon-name-part-type="genus" reg="Centaurea">C.</tp:taxon-name-part><tp:taxon-name-part taxon-name-part-type="infraspecific-rank">sect.</tp:taxon-name-part><tp:taxon-name-part taxon-name-part-type="section" reg="Centaurea">Centaurea</tp:taxon-name-part></tp:taxon-name> included in this study (<xref ref-type="bibr" rid="B6">Boršić 2013</xref>).</p><table-wrap id="T1" position="float" orientation="portrait"><label>Table 1.</label><caption><p>Main diagnostic features of <italic><tp:taxon-name><tp:taxon-name-part taxon-name-part-type="genus" reg="Centaurea">Centaurea</tp:taxon-name-part><tp:taxon-name-part taxon-name-part-type="species" reg="lovricii">lovricii</tp:taxon-name-part></tp:taxon-name></italic>, <italic><tp:taxon-name><tp:taxon-name-part taxon-name-part-type="genus" reg="Centaurea">C.</tp:taxon-name-part><tp:taxon-name-part taxon-name-part-type="species" reg="glaberrima">glaberrima</tp:taxon-name-part></tp:taxon-name></italic> and <italic><tp:taxon-name><tp:taxon-name-part taxon-name-part-type="genus" reg="Centaurea">C.</tp:taxon-name-part><tp:taxon-name-part taxon-name-part-type="species" reg="divergens">divergens</tp:taxon-name-part></tp:taxon-name></italic>.</p></caption><table id="TID0E1ABG" rules="all"><tbody><tr><th rowspan="1" colspan="1"/><th rowspan="1" colspan="1">
                    <italic>
                      <tp:taxon-name><tp:taxon-name-part taxon-name-part-type="genus" reg="Centaurea">C.</tp:taxon-name-part><tp:taxon-name-part taxon-name-part-type="species" reg="lovricii">lovricii</tp:taxon-name-part></tp:taxon-name>
                    </italic>
                  </th><th rowspan="1" colspan="1">
                    <italic>
                      <tp:taxon-name><tp:taxon-name-part taxon-name-part-type="genus" reg="Centaurea">C.</tp:taxon-name-part><tp:taxon-name-part taxon-name-part-type="species" reg="glaberrima">glaberrima</tp:taxon-name-part></tp:taxon-name>
                    </italic>
                  </th><th rowspan="1" colspan="1">
                    <italic>
                      <tp:taxon-name><tp:taxon-name-part taxon-name-part-type="genus" reg="Centaurea">C.</tp:taxon-name-part><tp:taxon-name-part taxon-name-part-type="species" reg="divergens">divergens</tp:taxon-name-part></tp:taxon-name>
                    </italic>
                  </th></tr><tr><td rowspan="1" colspan="1">Stem</td><td rowspan="1" colspan="1">glabrous, shiny, 25–50 cm long,</td><td rowspan="1" colspan="1">glabrous, dull, 25–80 cm long,</td><td rowspan="1" colspan="1">hispid, dull, 25–100 cm long,</td></tr><tr><td rowspan="1" colspan="1">Basal leaves</td><td rowspan="1" colspan="1">fleshy, robust, glabrous, 1–2 pinnatisect, 7–20 cm long, with leaflets lanceolate to linear, 5–30 × 0.8–5 mm, the terminal one up to 10 mm wide</td><td rowspan="1" colspan="1">thin, rigid, glabrous, 1–3 pinnatisect, 8–15 cm long, with leaflets linear-filiform, 2–15 × 0.5–0.8(–2) mm</td><td rowspan="1" colspan="1">thin, rigid, hispid, 1–3 pinnatisect, 8–20 cm long, with leaflets linear-filiform, 2–15 × 0.5–0.8(–2) mm</td></tr><tr><td rowspan="1" colspan="1">Cauline leaves</td><td rowspan="1" colspan="1">1.5–12 cm long, 1–12 leaflets per side, linear lanceolate to linear</td><td rowspan="1" colspan="1">0.5–5 cm long, 1–15 leaflets per side, linear-filiform</td><td rowspan="1" colspan="1">0.5–7 cm long, 1–10 leaflets per side, linear-filiform</td></tr><tr><td rowspan="1" colspan="1">Synflorescence</td><td rowspan="1" colspan="1">laxly branched, with 7–30 capitula</td><td rowspan="1" colspan="1">laxly paniculate, very branched, with (15)50–80 capitula</td><td rowspan="1" colspan="1">densely paniculate, very branched, with 15–80 capitula</td></tr><tr><td rowspan="1" colspan="1">Capitula</td><td rowspan="1" colspan="1">solitary, involucre 13–15 × 8–12 mm, with peduncle 1–20 cm long</td><td rowspan="1" colspan="1">solitary to grouped, involucre 6–8.5(–10) × 4.5–5.5 mm, with peduncle 0.3–6 cm long</td><td rowspan="1" colspan="1">solitary to grouped, involucre 6–10 × 4–6.5 mm, with peduncle 0.2–7 cm long</td></tr><tr><td rowspan="1" colspan="1">Phyllaries</td><td rowspan="1" colspan="1">6.5–15 × 2–4.5 mm, with appendages triangular to orbicular, dark-brown, densely fimbriate with 7–10 pairs of undulate fimbriae 0.3–1.7 mm long</td><td rowspan="1" colspan="1">2.5–8 × 1.2–2.6 mm, with appendages triangular to orbicular, straw-coloured often tinged with pale-brown, 4–8 pairs of lax and more or less straight fimbriae, which are 0.3–1(–1.5) mm long</td><td rowspan="1" colspan="1">3–8 × 1.4–2.2 mm, with appendages triangular, straw-coloured, tinged with pale-brown, 3–6 pairs of lax and more or less straight fimbriae, which are 0.2–2 mm long</td></tr><tr><td rowspan="1" colspan="1">Corolla of outermost sterile florets</td><td rowspan="1" colspan="1">tube 7.5–9 mm long, lobes 7.5–11.5 mm long</td><td rowspan="1" colspan="1">tube 6–6.5 mm long, lobes 2–4.1 mm long</td><td rowspan="1" colspan="1">tube 5.5–6 mm long, lobes 3–6 mm long</td></tr><tr><td rowspan="1" colspan="1">Corolla of disc florets</td><td rowspan="1" colspan="1">tube 10–11.5 mm long, lobes 5 mm long</td><td rowspan="1" colspan="1">tube 5–6 mm long, lobes 2–2.5 mm long</td><td rowspan="1" colspan="1">tube 6.5–7.5 mm long, lobes 3–3.3 mm long</td></tr><tr><td rowspan="1" colspan="1">Stamens</td><td rowspan="1" colspan="1">12.5–13.5 mm long, with filament 4.5–5 mm long and anthers 8–8.5 mm long</td><td rowspan="1" colspan="1">7.5–9.8 mm long, with filaments 5.3–5.8 mm long and anthers 2.2–4 mm long</td><td rowspan="1" colspan="1">10–10.5 mm long, with filaments 5–5.5 mm long and anthers 5 mm long</td></tr><tr><td rowspan="1" colspan="1">Style</td><td rowspan="1" colspan="1">16–16.5 mm long</td><td rowspan="1" colspan="1">7.5–8.3 mm long</td><td rowspan="1" colspan="1">10 mm long</td></tr><tr><td rowspan="1" colspan="1">Stigma</td><td rowspan="1" colspan="1">1.5 mm long</td><td rowspan="1" colspan="1">1.25 mm long</td><td rowspan="1" colspan="1">1.2 mm long</td></tr><tr><td rowspan="1" colspan="1">Achenes</td><td rowspan="1" colspan="1">2.6–3 × 1.4–1.5 mm, glabrous, dark-brown up to the apex</td><td rowspan="1" colspan="1">2.5–2.7 × 1–1.2 mm, glabrous, dark-brown with straw-coloured strip above</td><td rowspan="1" colspan="1">2.3–2.5 × 0.9–1.1 mm, sparsely hairy, dark-brown with straw-coloured strip above</td></tr><tr><td rowspan="1" colspan="1">Pappus</td><td rowspan="1" colspan="1">obscurely 2-seriate, with bristles 0.6–2.3 mm long</td><td rowspan="1" colspan="1">2-seriate, with bristles 0.2–0.8 mm long</td><td rowspan="1" colspan="1">2-seriate, with bristles 0.2–1.1 mm long</td></tr></tbody></table></table-wrap><fig id="F5" position="float" orientation="portrait"><object-id xmlns:xlink="http://www.w3.org/1999/xlink" content-type="doi" xlink:type="simple">10.3897/phytokeys.214.89404.figure5</object-id><object-id xmlns:xlink="http://www.w3.org/1999/xlink" content-type="arpha" xlink:type="simple">D1B5E72E-9AA6-5BEE-B271-404495B1A77F</object-id><label>Figure 5.</label><caption><p>Habit of <italic><tp:taxon-name><tp:taxon-name-part taxon-name-part-type="genus" reg="Centaurea">Centaurea</tp:taxon-name-part><tp:taxon-name-part taxon-name-part-type="species" reg="glaberrima">glaberrima</tp:taxon-name-part></tp:taxon-name></italic>. Drawn by Salvatore Brullo.</p></caption><graphic xmlns:xlink="http://www.w3.org/1999/xlink" xlink:href="phytokeys-214-097_article-89404__-g005.jpg" position="float" orientation="portrait" xlink:type="simple" id="oo_776044.jpg"><uri content-type="original_file" xlink:type="simple">https://binary.pensoft.net/fig/776044</uri></graphic></fig><p>Another morphologically similar species is <italic><tp:taxon-name><tp:taxon-name-part taxon-name-part-type="genus" reg="Centaurea">C.</tp:taxon-name-part><tp:taxon-name-part taxon-name-part-type="species" reg="divergens">divergens</tp:taxon-name-part></tp:taxon-name></italic> (Fig. <xref ref-type="fig" rid="F6">6</xref>), which is often treated as a subspecies or variety of <italic><tp:taxon-name><tp:taxon-name-part taxon-name-part-type="genus" reg="Centaurea">C.</tp:taxon-name-part><tp:taxon-name-part taxon-name-part-type="species" reg="glaberrima">glaberrima</tp:taxon-name-part></tp:taxon-name></italic> (<xref ref-type="bibr" rid="B25">Malý 1928</xref>; <xref ref-type="bibr" rid="B12">Hayek 1931</xref>; <xref ref-type="bibr" rid="B18">Lovrić 1967–1968</xref>; <xref ref-type="bibr" rid="B7">Dostál 1976</xref>; <xref ref-type="bibr" rid="B9">Gavrilović and Janaćković 2022</xref>), but its treatment as a distinct species, as proposed by <xref ref-type="bibr" rid="B40">Visiani (1847)</xref> and <xref ref-type="bibr" rid="B11">Hayek (1901)</xref>, seems to be more appropriate (see Table <xref ref-type="table" rid="T1">1</xref>). It differs from <italic><tp:taxon-name><tp:taxon-name-part taxon-name-part-type="genus" reg="Centaurea">C.</tp:taxon-name-part><tp:taxon-name-part taxon-name-part-type="species" reg="lovricii">lovricii</tp:taxon-name-part></tp:taxon-name></italic> in having a hispid stem, rigid and dull green basal leaves with linear-filiform leaflets (0.5–2 mm wide), a 6–10 mm long involucre, phyllaries that are up to 8 mm long, with up to 2 mm long fimbriae, outermost sterile florets with a 5.5–6 mm long corolla tube, and up to 1.1 mm long pappus bristles. They are also ecologically well differentiated, because <italic><tp:taxon-name><tp:taxon-name-part taxon-name-part-type="genus" reg="Centaurea">C.</tp:taxon-name-part><tp:taxon-name-part taxon-name-part-type="species" reg="divergens">divergens</tp:taxon-name-part></tp:taxon-name></italic> is usually a typical ruderal species, while <italic><tp:taxon-name><tp:taxon-name-part taxon-name-part-type="genus" reg="Centaurea">C.</tp:taxon-name-part><tp:taxon-name-part taxon-name-part-type="species" reg="lovricii">lovricii</tp:taxon-name-part></tp:taxon-name></italic> is a chasmophyte.</p><fig id="F6" position="float" orientation="portrait"><object-id xmlns:xlink="http://www.w3.org/1999/xlink" content-type="doi" xlink:type="simple">10.3897/phytokeys.214.89404.figure6</object-id><object-id xmlns:xlink="http://www.w3.org/1999/xlink" content-type="arpha" xlink:type="simple">3BBBEF85-C666-5A78-B0BD-C3BC6C347288</object-id><label>Figure 6.</label><caption><p><italic><tp:taxon-name><tp:taxon-name-part taxon-name-part-type="genus" reg="Centaurea">Centaurea</tp:taxon-name-part><tp:taxon-name-part taxon-name-part-type="species" reg="glaberrima">glaberrima</tp:taxon-name-part></tp:taxon-name></italic> (1) and <italic><tp:taxon-name><tp:taxon-name-part taxon-name-part-type="genus" reg="Centaurea">C.</tp:taxon-name-part><tp:taxon-name-part taxon-name-part-type="species" reg="divergens">divergens</tp:taxon-name-part></tp:taxon-name></italic> (2) <bold>A</bold> capitula <bold>B</bold> phyllaries <bold>C</bold> outermost sterile florets <bold>D</bold> disc florets <bold>E</bold> stamens upper part <bold>F</bold> style.</p></caption><graphic xmlns:xlink="http://www.w3.org/1999/xlink" xlink:href="phytokeys-214-097_article-89404__-g006.jpg" position="float" orientation="portrait" xlink:type="simple" id="oo_776045.jpg"><uri content-type="original_file" xlink:type="simple">https://binary.pensoft.net/fig/776045</uri></graphic></fig><p>A nomenclatural overview and lectotype designation for <italic><tp:taxon-name><tp:taxon-name-part taxon-name-part-type="genus" reg="Centaurea">C.</tp:taxon-name-part><tp:taxon-name-part taxon-name-part-type="species" reg="glaberrima">glaberrima</tp:taxon-name-part></tp:taxon-name></italic> and <italic><tp:taxon-name><tp:taxon-name-part taxon-name-part-type="genus" reg="Centaurea">C.</tp:taxon-name-part><tp:taxon-name-part taxon-name-part-type="species" reg="divergens">divergens</tp:taxon-name-part></tp:taxon-name></italic>, species closely related to <italic><tp:taxon-name><tp:taxon-name-part taxon-name-part-type="genus" reg="Centaurea">C.</tp:taxon-name-part><tp:taxon-name-part taxon-name-part-type="species" reg="lovricii">lovricii</tp:taxon-name-part></tp:taxon-name></italic>, are here provided:</p></tp:treatment-sec><ref-list><ref id="B24"><mixed-citation xmlns:xlink="http://www.w3.org/1999/xlink" xlink:type="simple"><person-group><name name-style="western"><surname>Lozić</surname><given-names>S</given-names></name><name name-style="western"><surname>Krklec</surname><given-names>K</given-names></name><name name-style="western"><surname>Perica</surname><given-names>D</given-names></name></person-group> (<year>2012</year>) <article-title>Typology of Vis island based on influence of geological, geomorphological and pedological characteristics on natural and cultural landscape.</article-title><source>Naše More [Dubrovnik]</source><volume>59</volume>(<issue>1–2</issue>): <fpage>82</fpage>–<lpage>91</lpage>.</mixed-citation></ref><ref id="B1"><mixed-citation xmlns:xlink="http://www.w3.org/1999/xlink" xlink:type="simple"><person-group><name name-style="western"><surname>Bacchetta</surname><given-names>G</given-names></name><name name-style="western"><surname>Brullo</surname><given-names>S</given-names></name><name name-style="western"><surname>Mossa</surname><given-names>L</given-names></name></person-group> (<year>2003</year>) <article-title>Note tassonomiche sul genere <italic><tp:taxon-name><tp:taxon-name-part taxon-name-part-type="genus">Helichrysum</tp:taxon-name-part></tp:taxon-name></italic> Miller (<tp:taxon-name><tp:taxon-name-part taxon-name-part-type="family">Asteraceae</tp:taxon-name-part></tp:taxon-name>) in Sardegna.</article-title><source>Informatore Botanico Italiano</source><volume>35</volume>(<issue>1</issue>): <fpage>217</fpage>–<lpage>225</lpage>.</mixed-citation></ref><ref id="B4"><mixed-citation xmlns:xlink="http://www.w3.org/1999/xlink" xlink:type="simple"><person-group><name name-style="western"><surname>Bogdanović</surname><given-names>S</given-names></name><name name-style="western"><surname>Ruščić</surname><given-names>M</given-names></name></person-group> (<year>2011</year>) <article-title><tp:taxon-name><tp:taxon-name-part taxon-name-part-type="genus">Pimpinella</tp:taxon-name-part><tp:taxon-name-part taxon-name-part-type="species">tragium</tp:taxon-name-part><tp:taxon-name-part taxon-name-part-type="authority">Vill.</tp:taxon-name-part><tp:taxon-name-part taxon-name-part-type="infraspecific-rank">subsp.</tp:taxon-name-part><tp:taxon-name-part taxon-name-part-type="subspecies">lithophila</tp:taxon-name-part></tp:taxon-name> (Schischk.) Tutin (<tp:taxon-name><tp:taxon-name-part taxon-name-part-type="family">Apiaceae</tp:taxon-name-part></tp:taxon-name>), a new taxon in Croatian flora.</article-title><source>Acta Botanica Croatica</source><volume>70</volume>(<issue>1</issue>): <fpage>115</fpage>–<lpage>120</lpage>. <ext-link xlink:type="simple" ext-link-type="doi" xlink:href="10.2478/v10184-010-0007-4">https://doi.org/10.2478/v10184-010-0007-4</ext-link></mixed-citation></ref><ref id="B5"><mixed-citation xmlns:xlink="http://www.w3.org/1999/xlink" xlink:type="simple"><person-group><name name-style="western"><surname>Bogdanović</surname><given-names>S</given-names></name><name name-style="western"><surname>Brullo</surname><given-names>S</given-names></name><name name-style="western"><surname>Rešetnik</surname><given-names>I</given-names></name><name name-style="western"><surname>Šatović</surname><given-names>Z</given-names></name><name name-style="western"><surname>Liber</surname><given-names>Z</given-names></name></person-group> (<year>2014</year>) <article-title><italic><tp:taxon-name><tp:taxon-name-part taxon-name-part-type="genus">Campanula</tp:taxon-name-part><tp:taxon-name-part taxon-name-part-type="species">teutana</tp:taxon-name-part></tp:taxon-name></italic>, a new isophyllous <italic><tp:taxon-name><tp:taxon-name-part taxon-name-part-type="genus">Campanula</tp:taxon-name-part></tp:taxon-name></italic> (<tp:taxon-name><tp:taxon-name-part taxon-name-part-type="family">Campanulaceae</tp:taxon-name-part></tp:taxon-name>) from the Adriatic region.</article-title><source>Phytotaxa</source><volume>162</volume>(<issue>1</issue>): <fpage>1</fpage>–<lpage>17</lpage>. <ext-link xlink:type="simple" ext-link-type="doi" xlink:href="10.11646/phytotaxa.162.1.1">https://doi.org/10.11646/phytotaxa.162.1.1</ext-link></mixed-citation></ref><ref id="B3"><mixed-citation xmlns:xlink="http://www.w3.org/1999/xlink" xlink:type="simple"><person-group><name name-style="western"><surname>Bogdanović</surname><given-names>S</given-names></name><name name-style="western"><surname>Brullo</surname><given-names>S</given-names></name></person-group> (<year>2015</year>) <article-title>Taxonomic revision of <italic><tp:taxon-name><tp:taxon-name-part taxon-name-part-type="genus">Limonium</tp:taxon-name-part><tp:taxon-name-part taxon-name-part-type="species">cancellatum</tp:taxon-name-part></tp:taxon-name></italic> group (<tp:taxon-name><tp:taxon-name-part taxon-name-part-type="family">Plumbaginaceae</tp:taxon-name-part></tp:taxon-name>) in Croatia.</article-title><source>Phytotaxa</source><volume>215</volume>(<issue>1</issue>): <fpage>1</fpage>–<lpage>87</lpage>. <ext-link xlink:type="simple" ext-link-type="doi" xlink:href="10.11646/phytotaxa.215.1.1">https://doi.org/10.11646/phytotaxa.215.1.1</ext-link></mixed-citation></ref><ref id="B35"><mixed-citation xmlns:xlink="http://www.w3.org/1999/xlink" xlink:type="simple"><person-group><name name-style="western"><surname>Terzi</surname><given-names>M</given-names></name><name name-style="western"><surname>Bogdanović</surname><given-names>S</given-names></name><name name-style="western"><surname>D’Amico</surname><given-names>FS</given-names></name><name name-style="western"><surname>Jasprica</surname><given-names>N</given-names></name></person-group> (<year>2019</year>) <article-title>Rare plant communities of the Vis Archipelago (Croatia).</article-title><source>Botany Letters</source><volume>167</volume>(<issue>2</issue>): <fpage>241</fpage>–<lpage>254</lpage>. <ext-link xlink:type="simple" ext-link-type="doi" xlink:href="10.1080/23818107.2019.1684359">https://doi.org/10.1080/23818107.2019.1684359</ext-link></mixed-citation></ref><ref id="B16"><mixed-citation xmlns:xlink="http://www.w3.org/1999/xlink" xlink:type="simple">IUCN (<year>2022</year>) Standards and Petitions Committee. Guidelines for Using the IUCN Red List Categories and Criteria. Version 15. Prepared by the Standards and Petitions Committee. <ext-link xlink:type="simple" ext-link-type="uri" xlink:href="https://www.iucnredlist.org/documents/RedListGuidelines.pdf">https://www.iucnredlist.org/documents/RedListGuidelines.pdf</ext-link> [accessed: 24 February 2022]</mixed-citation></ref><ref id="B20"><mixed-citation xmlns:xlink="http://www.w3.org/1999/xlink" xlink:type="simple"><person-group><name name-style="western"><surname>Lovrić</surname><given-names>AŽ</given-names></name></person-group> (<year>1982</year>) <article-title>Reports</article-title> In: <person-group><name name-style="western"><surname>Löve</surname><given-names>Á</given-names></name></person-group> (<role>Ed.</role>) <issue-title>IOPB chromosome number reports LXXVII.</issue-title><source>Taxon 31(4)</source>, <fpage>762</fpage>–<lpage>763</lpage>. <ext-link xlink:type="simple" ext-link-type="doi" xlink:href="10.1002/j.1996-8175.1982.tb03587.x">https://doi.org/10.1002/j.1996-8175.1982.tb03587.x</ext-link></mixed-citation></ref><ref id="B21"><mixed-citation xmlns:xlink="http://www.w3.org/1999/xlink" xlink:type="simple"><person-group><name name-style="western"><surname>Lovrić</surname><given-names>AŽ</given-names></name></person-group> (<year>1983</year>) Visianijevi endemi na Dinarskom kršu i revalorizacija njegovih Centaureja. In: Pavletić Zi, Matković P, Grubišić S (Eds) Zbornik Roberta Visianija Šibenčanina, Muzej grada Šibenika, Šibenik, 185–194.</mixed-citation></ref><ref id="B39"><mixed-citation xmlns:xlink="http://www.w3.org/1999/xlink" xlink:type="simple"><person-group><name name-style="western"><surname>Van Loon</surname><given-names>JC</given-names></name></person-group> (<year>1987</year>) <source>A cytotaxonomical atlas of the Balkan flora. J.</source><publisher-name>Cramer</publisher-name>, <publisher-loc>Berlin-Stuttgart</publisher-loc>, <size units="page">416 pp</size>.</mixed-citation></ref><ref id="B29"><mixed-citation xmlns:xlink="http://www.w3.org/1999/xlink" xlink:type="simple"><person-group><name name-style="western"><surname>Siljak-Yakovlev</surname><given-names>S</given-names></name><name name-style="western"><surname>Solic</surname><given-names>M-E</given-names></name><name name-style="western"><surname>Catrice</surname><given-names>O</given-names></name><name name-style="western"><surname>Brown</surname><given-names>SC</given-names></name><name name-style="western"><surname>Papeš</surname><given-names>D</given-names></name></person-group> (<year>2005</year>) <article-title>Nuclear DNA content and chromosome number in some diploid and tetraploid <italic><tp:taxon-name><tp:taxon-name-part taxon-name-part-type="genus">Centaurea</tp:taxon-name-part></tp:taxon-name></italic> (<tp:taxon-name><tp:taxon-name-part taxon-name-part-type="family">Asteraceae</tp:taxon-name-part></tp:taxon-name>: <tp:taxon-name><tp:taxon-name-part taxon-name-part-type="tribe">Cardueae</tp:taxon-name-part></tp:taxon-name>) from the Dalmatia region.</article-title><source>Plant Biology</source><volume>7</volume>(<issue>4</issue>): <fpage>1</fpage>–<lpage>8</lpage>. <ext-link xlink:type="simple" ext-link-type="doi" xlink:href="10.1055/s-2005-865693">https://doi.org/10.1055/s-2005-865693</ext-link></mixed-citation></ref><ref id="B6"><mixed-citation xmlns:xlink="http://www.w3.org/1999/xlink" xlink:type="simple"><person-group><name name-style="western"><surname>Boršić</surname><given-names>I</given-names></name></person-group> (<year>2013</year>) Phylogeography of <italic><tp:taxon-name><tp:taxon-name-part taxon-name-part-type="genus">Centaurea</tp:taxon-name-part></tp:taxon-name></italic> (<tp:taxon-name><tp:taxon-name-part taxon-name-part-type="family">Compositae</tp:taxon-name-part></tp:taxon-name>) in the circum-Adriatic region. PhD. Thesis. University of Zagreb, Faculty of Science. Zagreb.</mixed-citation></ref><ref id="B28"><mixed-citation xmlns:xlink="http://www.w3.org/1999/xlink" xlink:type="simple"><person-group><name name-style="western"><surname>Nikolić</surname><given-names>T</given-names></name><name name-style="western"><surname>Milović</surname><given-names>M</given-names></name><name name-style="western"><surname>Bogdanović</surname><given-names>S</given-names></name><name name-style="western"><surname>Jasprica</surname><given-names>N</given-names></name></person-group> (<year>2015</year>) Endemi u hrvatskoj flori. Alfa d.d., Zagreb.</mixed-citation></ref><ref id="B25"><mixed-citation xmlns:xlink="http://www.w3.org/1999/xlink" xlink:type="simple"><person-group><name name-style="western"><surname>Malý</surname><given-names>K</given-names></name></person-group> (<year>1928</year>) <article-title>Prilozi za floru Bosne i Hercegovine 10.</article-title><source>Glasnik Zemaljskog Muzeja Bosne i Hercegovine</source><volume>40</volume>(<issue>1</issue>): <fpage>107</fpage>–<lpage>172</lpage>.</mixed-citation></ref><ref id="B12"><mixed-citation xmlns:xlink="http://www.w3.org/1999/xlink" xlink:type="simple"><person-group><name name-style="western"><surname>Hayek</surname><given-names>A</given-names></name></person-group> (<year>1931</year>) <article-title>Prodromus florae peninsulae Balcanicae. Vol. 2: <tp:taxon-name><tp:taxon-name-part taxon-name-part-type="class">Dicotyledoneae</tp:taxon-name-part></tp:taxon-name> Sympetalae. Repertorium Specierum Novarum Regni Vegetabilis.</article-title><source>Beihefte</source><volume>30</volume>(<issue>2</issue>): <fpage>97</fpage>–<lpage>336</lpage>.</mixed-citation></ref><ref id="B18"><mixed-citation xmlns:xlink="http://www.w3.org/1999/xlink" xlink:type="simple"><person-group><name name-style="western"><surname>Lovrić</surname><given-names>AŽ</given-names></name></person-group> (<year>1967–1968</year>) Prilog poznavanju ilirskih Centaureja s posebnim obzirom na sekciju <italic><tp:taxon-name><tp:taxon-name-part taxon-name-part-type="genus">Pterolophus</tp:taxon-name-part></tp:taxon-name></italic> (Cass.) DC. Acta Botanica Croatica 26–27: 263–278.</mixed-citation></ref><ref id="B7"><mixed-citation xmlns:xlink="http://www.w3.org/1999/xlink" xlink:type="simple"><person-group><name name-style="western"><surname>Dostál</surname><given-names>J</given-names></name></person-group> (<year>1976</year>) <article-title><italic><tp:taxon-name><tp:taxon-name-part taxon-name-part-type="genus">Centaurea</tp:taxon-name-part></tp:taxon-name></italic> L.</article-title> In: <person-group><name name-style="western"><surname>Tutin</surname><given-names>TG</given-names></name><name name-style="western"><surname>Heywood</surname><given-names>VH</given-names></name><name name-style="western"><surname>Moore</surname><given-names>DM</given-names></name><name name-style="western"><surname>Valentine</surname><given-names>DH</given-names></name><name name-style="western"><surname>Walters</surname><given-names>SM</given-names></name><name name-style="western"><surname>Webb</surname><given-names>DA</given-names></name></person-group> (<role>Eds</role>) <issue-title>Flora Europaea, vol.</issue-title><source>4. Cambridge University Press, Cambridge</source>, <fpage>254</fpage>–<lpage>301</lpage>.</mixed-citation></ref><ref id="B9"><mixed-citation xmlns:xlink="http://www.w3.org/1999/xlink" xlink:type="simple"><person-group><name name-style="western"><surname>Gavrilović</surname><given-names>M</given-names></name><name name-style="western"><surname>Janaćković</surname><given-names>P</given-names></name></person-group> (<year>2022</year>) <article-title>Micromorphology of endemic <tp:taxon-name><tp:taxon-name-part taxon-name-part-type="genus">Centaurea</tp:taxon-name-part><tp:taxon-name-part taxon-name-part-type="species">glaberrima</tp:taxon-name-part><tp:taxon-name-part taxon-name-part-type="infraspecific-rank">subsp.</tp:taxon-name-part><tp:taxon-name-part taxon-name-part-type="subspecies">divergens</tp:taxon-name-part></tp:taxon-name> (<tp:taxon-name><tp:taxon-name-part taxon-name-part-type="family">Asteraceae</tp:taxon-name-part></tp:taxon-name>).</article-title><source>Acta Botanica Croatica</source><volume>81</volume>(<issue>1</issue>): <fpage>23</fpage>–<lpage>31</lpage>. <ext-link xlink:type="simple" ext-link-type="doi" xlink:href="10.37427/botcro-2021-028">https://doi.org/10.37427/botcro-2021-028</ext-link></mixed-citation></ref><ref id="B40"><mixed-citation xmlns:xlink="http://www.w3.org/1999/xlink" xlink:type="simple"><person-group><name name-style="western"><surname>Visiani</surname><given-names>R</given-names></name></person-group> (<year>1847</year>) Flora Dalmatica sive enumeratio stirpium vascularum quas hactenus in Dalmatia lectas et sibi observantas descripsit digessit rariumque iconibus illustravit, Vol. 2. Friedericum Hofmibister, Lipsiae.</mixed-citation></ref><ref id="B11"><mixed-citation xmlns:xlink="http://www.w3.org/1999/xlink" xlink:type="simple"><person-group><name name-style="western"><surname>Hayek</surname><given-names>A</given-names></name></person-group> (<year>1901</year>) <article-title>Die <italic><tp:taxon-name><tp:taxon-name-part taxon-name-part-type="genus">Centaurea</tp:taxon-name-part></tp:taxon-name></italic> - Arten Österreichs – Ungarns.</article-title><source>Denkschriften der Kaiserlichen Akademie der Wissenschaften / Mathematisch-Naturwissenschaftliche Classe</source><volume>70</volume>: <fpage>587</fpage>–<lpage>773</lpage>.</mixed-citation></ref></ref-list></tp:taxon-treatment>
