# Supplementary material for: ﻿Centaurealovricii, a new species of ﻿C. sect. ﻿Centaurea (Asteraceae) from Croatia
Source: PhytoKeys. 2022 Nov 30;214:97–114. doi: 10.3897/phytokeys.214.89404 (PMC9836655; doi:10.3897/phytokeys.214.89404)
Supplement: XML Treatment for Centaurea glaberrima [file phytokeys.214.89404-treatment2.xml]

<!DOCTYPE tp:taxon-treatment
  PUBLIC "-//TaxonX//DTD Taxonomic Treatment Publishing DTD v0 20100105//EN" "tax-treatment-NSO.dtd">
<tp:taxon-treatment xmlns:tp="http://www.plazi.org/taxpub"><tp:treatment-meta><kwd-group><label>Taxon classification</label><kwd>
              <named-content content-type="kingdom">Plantae</named-content>
            </kwd><kwd>
              <named-content content-type="order">Asterales</named-content>
            </kwd><kwd>
              <named-content content-type="family">Asteraceae</named-content>
            </kwd></kwd-group><mixed-citation publication-type="journal"><person-group><name><surname>Bogdanović</surname><given-names>Sandro</given-names></name><name><surname>Boršić</surname><given-names>Igor</given-names></name><name><surname>Ljubičić</surname><given-names>Ivica</given-names></name><name><surname>Brullo</surname><given-names>Salvatore</given-names></name><name><surname>Giusso del Galdo</surname><given-names>Gianpietro</given-names></name></person-group><article-title>﻿<italic><tp:taxon-name><tp:taxon-name-part taxon-name-part-type="genus" reg="Centaurea">Centaurea</tp:taxon-name-part><tp:taxon-name-part taxon-name-part-type="species" reg="lovricii">lovricii</tp:taxon-name-part></tp:taxon-name></italic>, a new species of ﻿<italic><tp:taxon-name><tp:taxon-name-part taxon-name-part-type="genus" reg="Centaurea">C.</tp:taxon-name-part></tp:taxon-name></italic> sect. ﻿<italic><tp:taxon-name><tp:taxon-name-part taxon-name-part-type="genus" reg="Centaurea"/><tp:taxon-name-part taxon-name-part-type="section" reg="Centaurea">Centaurea</tp:taxon-name-part></tp:taxon-name></italic> (<tp:taxon-name><tp:taxon-name-part taxon-name-part-type="family">Asteraceae</tp:taxon-name-part></tp:taxon-name>) from Croatia</article-title><source>PhytoKeys</source><day>30</day><month>11</month><year>2022</year><volume>214</volume><fpage>97</fpage><lpage>114</lpage><pub-id pub-id-type="doi">10.3897/phytokeys.214.89404</pub-id></mixed-citation></tp:treatment-meta><tp:nomenclature><label>﻿2.</label><tp:taxon-name>
            <object-id xmlns:xlink="http://www.w3.org/1999/xlink" content-type="arpha" xlink:type="simple">D89FFCFC-467A-5A4C-8BAE-ECFDD3503D16</object-id>
            <tp:taxon-name-part taxon-name-part-type="genus" reg="Centaurea">Centaurea</tp:taxon-name-part>
            <tp:taxon-name-part taxon-name-part-type="species" reg="glaberrima">glaberrima</tp:taxon-name-part>
          </tp:taxon-name><tp:taxon-authority>Tausch, Syll. Pl. Nov. 2: 249, 1828.</tp:taxon-authority><xref ref-type="fig" rid="F5">Figs 5</xref><xref ref-type="fig" rid="F6">, 6</xref><tp:nomenclature-citation-list><tp:nomenclature-citation><tp:taxon-name>
                <tp:taxon-name-part taxon-name-part-type="genus" reg="Centaurea">Centaurea</tp:taxon-name-part>
                <tp:taxon-name-part taxon-name-part-type="species" reg="punctata">punctata</tp:taxon-name-part>
              </tp:taxon-name><comment>Vis., Flora 12: 23, 1829. Type: Croatia. In agris sterilibus Dalm. [Dalmatia] montanae (prope Duare), <italic>Visiani s.n.</italic> (lectotype, designated here: PAD – HD02644).</comment></tp:nomenclature-citation></tp:nomenclature-citation-list></tp:nomenclature><tp:treatment-sec sec-type="material" id="SECID0EYLAG"><title>Type.</title><p>Croatia. e Dalmat. [Dalmatia], s.d., <italic>Sieber s.n.</italic> (lectotype, central specimen designated here: PRC).</p></tp:treatment-sec><tp:treatment-sec sec-type="Nomenclatural note" id="SECID0EAMAG"><title>Nomenclatural note.</title><p><xref ref-type="bibr" rid="B34">Tausch (1828)</xref> described <italic><tp:taxon-name><tp:taxon-name-part taxon-name-part-type="genus" reg="Centaurea">C.</tp:taxon-name-part><tp:taxon-name-part taxon-name-part-type="species" reg="glaberrima">glaberrima</tp:taxon-name-part></tp:taxon-name></italic> from Dalmatia without indicating any precise locality. The herbarium sheet, with three specimens, that we found in PRC has an original herbarium label with Tausch’s handwriting: “<italic><tp:taxon-name><tp:taxon-name-part taxon-name-part-type="genus" reg="Centaurea">Centaurea</tp:taxon-name-part></tp:taxon-name></italic> – ?, <italic>e Dalmat. Sber</italic>. <italic>capit: parvus ovoideus divaricatum</italic>”. Tausch usually shortened geographical names: “e Dalmat.” refers to specimens collected in eastern Dalmatia, while “Sber.” refers to the collector (i.e. Sieber). In addition, he provided a short morphological description. Later, to the same herbarium label, the identification [= <italic><tp:taxon-name><tp:taxon-name-part taxon-name-part-type="genus" reg="Centaurea">C.</tp:taxon-name-part><tp:taxon-name-part taxon-name-part-type="species" reg="punctata">punctata</tp:taxon-name-part></tp:taxon-name></italic> Vis.] was added. This was probably done by V. Kosteletzky (pers. observ. by curator P. Mraz). The fourth specimen on the sheet belongs to <italic><tp:taxon-name><tp:taxon-name-part taxon-name-part-type="genus" reg="Centaurea">C.</tp:taxon-name-part><tp:taxon-name-part taxon-name-part-type="species" reg="spinosociliata">spinosociliata</tp:taxon-name-part></tp:taxon-name></italic> and it is correctly identified on a separate herbarium label by A. Hayek. Here we select the central specimen, which fits Tausch’s description, as lectotype for the name <italic><tp:taxon-name><tp:taxon-name-part taxon-name-part-type="genus" reg="Centaurea">C.</tp:taxon-name-part><tp:taxon-name-part taxon-name-part-type="species" reg="glaberrima">glaberrima</tp:taxon-name-part></tp:taxon-name></italic>. One year later, <xref ref-type="bibr" rid="B41">Visiani (1829)</xref> described <italic><tp:taxon-name><tp:taxon-name-part taxon-name-part-type="genus" reg="Centaurea">C.</tp:taxon-name-part><tp:taxon-name-part taxon-name-part-type="species" reg="punctata">punctata</tp:taxon-name-part></tp:taxon-name></italic> from Duare [Zadvarje] in Dalmatia. We consulted the type specimen in PAD (PAD – HD02644), which fits Visiani’s description given in the protologue. In fact, the morphology of the specimen perfectly corresponds to Tausch’s description of <italic><tp:taxon-name><tp:taxon-name-part taxon-name-part-type="genus" reg="Centaurea">C.</tp:taxon-name-part><tp:taxon-name-part taxon-name-part-type="species" reg="glaberrima">glaberrima</tp:taxon-name-part></tp:taxon-name></italic>. Therefore, we here designate this specimen as a lectotype and include the name <italic><tp:taxon-name><tp:taxon-name-part taxon-name-part-type="genus" reg="Centaurea">C.</tp:taxon-name-part><tp:taxon-name-part taxon-name-part-type="species" reg="punctata">punctata</tp:taxon-name-part></tp:taxon-name></italic> as a synonym of <italic><tp:taxon-name><tp:taxon-name-part taxon-name-part-type="genus" reg="Centaurea">C.</tp:taxon-name-part><tp:taxon-name-part taxon-name-part-type="species" reg="glaberrima">glaberrima</tp:taxon-name-part></tp:taxon-name></italic>.</p></tp:treatment-sec><tp:treatment-sec sec-type="Iconography" id="SECID0ERPAG"><title>Iconography.</title><p>Figs <xref ref-type="fig" rid="F5">5</xref>, <xref ref-type="fig" rid="F6">6</xref>; Tav. 11, Visiani, Fl. Dalmat. 2: 39, 1847, sub <italic><tp:taxon-name><tp:taxon-name-part taxon-name-part-type="genus" reg="Centaurea">C.</tp:taxon-name-part><tp:taxon-name-part taxon-name-part-type="species" reg="punctata">punctata</tp:taxon-name-part></tp:taxon-name></italic>; Tav. 47 (II, III, 4–14), Reichenbach, Icon. Fl. Germ. Helv. 15: 30, 1852, sub <italic><tp:taxon-name><tp:taxon-name-part taxon-name-part-type="genus" reg="Centaurea">C.</tp:taxon-name-part><tp:taxon-name-part taxon-name-part-type="species" reg="punctata">punctata</tp:taxon-name-part></tp:taxon-name></italic>; Tav. 155 (II, 10–11), Reichenbach, Icon. Fl. Germ. Helv. 15: 31, 1853, sub <italic><tp:taxon-name><tp:taxon-name-part taxon-name-part-type="genus" reg="Centaurea">C.</tp:taxon-name-part><tp:taxon-name-part taxon-name-part-type="species" reg="punctata">punctata</tp:taxon-name-part></tp:taxon-name></italic>.</p></tp:treatment-sec><tp:treatment-sec sec-type="distribution" id="SECID0EARAG"><title>Distribution.</title><p>According to <xref ref-type="bibr" rid="B10">Greuter (2006)</xref>, <xref ref-type="bibr" rid="B2">Barina et al. (2015)</xref> and <xref ref-type="bibr" rid="B28">Nikolić et al. (2015)</xref>, <italic><tp:taxon-name><tp:taxon-name-part taxon-name-part-type="genus" reg="Centaurea">C.</tp:taxon-name-part><tp:taxon-name-part taxon-name-part-type="species" reg="glaberrima">glaberrima</tp:taxon-name-part></tp:taxon-name></italic> is distributed in Albania, Bosnia and Herzegovina, Croatia and Montenegro (Fig. <xref ref-type="fig" rid="F4">4</xref>).</p></tp:treatment-sec><tp:treatment-sec><!--Section generated to contain objects referenced in tp:taxon-treatment.--><fig id="F5" position="float" orientation="portrait"><object-id xmlns:xlink="http://www.w3.org/1999/xlink" content-type="doi" xlink:type="simple">10.3897/phytokeys.214.89404.figure5</object-id><object-id xmlns:xlink="http://www.w3.org/1999/xlink" content-type="arpha" xlink:type="simple">D1B5E72E-9AA6-5BEE-B271-404495B1A77F</object-id><label>Figure 5.</label><caption><p>Habit of <italic><tp:taxon-name><tp:taxon-name-part taxon-name-part-type="genus" reg="Centaurea">Centaurea</tp:taxon-name-part><tp:taxon-name-part taxon-name-part-type="species" reg="glaberrima">glaberrima</tp:taxon-name-part></tp:taxon-name></italic>. Drawn by Salvatore Brullo.</p></caption><graphic xmlns:xlink="http://www.w3.org/1999/xlink" xlink:href="phytokeys-214-097_article-89404__-g005.jpg" position="float" orientation="portrait" xlink:type="simple" id="oo_776044.jpg"><uri content-type="original_file" xlink:type="simple">https://binary.pensoft.net/fig/776044</uri></graphic></fig><fig id="F6" position="float" orientation="portrait"><object-id xmlns:xlink="http://www.w3.org/1999/xlink" content-type="doi" xlink:type="simple">10.3897/phytokeys.214.89404.figure6</object-id><object-id xmlns:xlink="http://www.w3.org/1999/xlink" content-type="arpha" xlink:type="simple">3BBBEF85-C666-5A78-B0BD-C3BC6C347288</object-id><label>Figure 6.</label><caption><p><italic><tp:taxon-name><tp:taxon-name-part taxon-name-part-type="genus" reg="Centaurea">Centaurea</tp:taxon-name-part><tp:taxon-name-part taxon-name-part-type="species" reg="glaberrima">glaberrima</tp:taxon-name-part></tp:taxon-name></italic> (1) and <italic><tp:taxon-name><tp:taxon-name-part taxon-name-part-type="genus" reg="Centaurea">C.</tp:taxon-name-part><tp:taxon-name-part taxon-name-part-type="species" reg="divergens">divergens</tp:taxon-name-part></tp:taxon-name></italic> (2) <bold>A</bold> capitula <bold>B</bold> phyllaries <bold>C</bold> outermost sterile florets <bold>D</bold> disc florets <bold>E</bold> stamens upper part <bold>F</bold> style.</p></caption><graphic xmlns:xlink="http://www.w3.org/1999/xlink" xlink:href="phytokeys-214-097_article-89404__-g006.jpg" position="float" orientation="portrait" xlink:type="simple" id="oo_776045.jpg"><uri content-type="original_file" xlink:type="simple">https://binary.pensoft.net/fig/776045</uri></graphic></fig><fig id="F4" position="float" orientation="portrait"><object-id xmlns:xlink="http://www.w3.org/1999/xlink" content-type="doi" xlink:type="simple">10.3897/phytokeys.214.89404.figure4</object-id><object-id xmlns:xlink="http://www.w3.org/1999/xlink" content-type="arpha" xlink:type="simple">509B9C10-CB72-534F-817C-AFC47E86D0A0</object-id><label>Figure 4.</label><caption><p>Distribution of <italic><tp:taxon-name><tp:taxon-name-part taxon-name-part-type="genus" reg="Centaurea">Centaurea</tp:taxon-name-part><tp:taxon-name-part taxon-name-part-type="species" reg="lovricii">lovricii</tp:taxon-name-part></tp:taxon-name></italic> sp. nov. (green dots), <italic><tp:taxon-name><tp:taxon-name-part taxon-name-part-type="genus" reg="Centaurea">C.</tp:taxon-name-part><tp:taxon-name-part taxon-name-part-type="species" reg="glaberrima">glaberrima</tp:taxon-name-part></tp:taxon-name></italic> (red dots) and <italic><tp:taxon-name><tp:taxon-name-part taxon-name-part-type="genus" reg="Centaurea">C.</tp:taxon-name-part><tp:taxon-name-part taxon-name-part-type="species" reg="divergens">divergens</tp:taxon-name-part></tp:taxon-name></italic> (blue dots).</p></caption><graphic xmlns:xlink="http://www.w3.org/1999/xlink" xlink:href="phytokeys-214-097_article-89404__-g004.jpg" position="float" orientation="portrait" xlink:type="simple" id="oo_776043.jpg"><uri content-type="original_file" xlink:type="simple">https://binary.pensoft.net/fig/776043</uri></graphic></fig></tp:treatment-sec><ref-list><ref id="B34"><mixed-citation xmlns:xlink="http://www.w3.org/1999/xlink" xlink:type="simple"><person-group><name name-style="western"><surname>Tausch</surname><given-names>IF</given-names></name></person-group> (<year>1828</year>) <article-title>Diagnoses plantarum novarum aut minus cognitarum.</article-title> In: <person-group><name name-style="western"><surname>Hornschuch</surname><given-names>CF</given-names></name></person-group> (<role>Ed.</role>) <issue-title>Sylloge plantarum novarum itemque minus cognitarum, vol.</issue-title><source>2. Typis Viduae C. E. Brenck, Ratisbonae</source>, <fpage>240</fpage>–<lpage>256</lpage>.</mixed-citation></ref><ref id="B41"><mixed-citation xmlns:xlink="http://www.w3.org/1999/xlink" xlink:type="simple"><person-group><name name-style="western"><surname>Visiani</surname><given-names>R</given-names></name></person-group> (<year>1829</year>) <article-title><tp:taxon-name><tp:taxon-name-part taxon-name-part-type="kingdom">Plantae</tp:taxon-name-part></tp:taxon-name> rariores in Dalmatia recens detectae a Roberto de Visiani, M. D. et plurium Academiarum Sodali.</article-title><source>Flora oder Allgemeine Botanische Zeitung</source><volume>12</volume>(<issue>1</issue>): <fpage>1</fpage>–<lpage>24</lpage>.</mixed-citation></ref><ref id="B10"><mixed-citation xmlns:xlink="http://www.w3.org/1999/xlink" xlink:type="simple"><person-group><name name-style="western"><surname>Greuter</surname><given-names>W</given-names></name></person-group> (<year>2006</year>) <tp:taxon-name><tp:taxon-name-part taxon-name-part-type="family">Compositae</tp:taxon-name-part></tp:taxon-name> (pro parte majore). In: Greuter W, Raab-Straube E von (Eds) <tp:taxon-name><tp:taxon-name-part taxon-name-part-type="family">Compositae</tp:taxon-name-part></tp:taxon-name>. Euro+Med Plantbase. <ext-link xlink:type="simple" ext-link-type="uri" xlink:href="http://ww2.bgbm.org/EuroPlusMed/">http://ww2.bgbm.org/EuroPlusMed/</ext-link></mixed-citation></ref><ref id="B2"><mixed-citation xmlns:xlink="http://www.w3.org/1999/xlink" xlink:type="simple"><person-group><name name-style="western"><surname>Barina</surname><given-names>Z</given-names></name><name name-style="western"><surname>Pifkó</surname><given-names>D</given-names></name><name name-style="western"><surname>Rakaj</surname><given-names>M</given-names></name></person-group> (<year>2015</year>) <article-title>Contributions to the flora of Albania, 5.</article-title><source>Studia Botanica Hungarica</source><volume>46</volume>(<issue>2</issue>): <fpage>119</fpage>–<lpage>140</lpage>. <ext-link xlink:type="simple" ext-link-type="doi" xlink:href="10.17110/StudBot.2015.46.2.119">https://doi.org/10.17110/StudBot.2015.46.2.119</ext-link></mixed-citation></ref><ref id="B28"><mixed-citation xmlns:xlink="http://www.w3.org/1999/xlink" xlink:type="simple"><person-group><name name-style="western"><surname>Nikolić</surname><given-names>T</given-names></name><name name-style="western"><surname>Milović</surname><given-names>M</given-names></name><name name-style="western"><surname>Bogdanović</surname><given-names>S</given-names></name><name name-style="western"><surname>Jasprica</surname><given-names>N</given-names></name></person-group> (<year>2015</year>) Endemi u hrvatskoj flori. Alfa d.d., Zagreb.</mixed-citation></ref></ref-list></tp:taxon-treatment>
