# Supplementary material for: ﻿Centaurealovricii, a new species of ﻿C. sect. ﻿Centaurea (Asteraceae) from Croatia
Source: PhytoKeys. 2022 Nov 30;214:97–114. doi: 10.3897/phytokeys.214.89404 (PMC9836655; doi:10.3897/phytokeys.214.89404)
Supplement: XML Treatment for Centaurea divergens [file phytokeys.214.89404-treatment3.xml]

<!DOCTYPE tp:taxon-treatment
  PUBLIC "-//TaxonX//DTD Taxonomic Treatment Publishing DTD v0 20100105//EN" "tax-treatment-NSO.dtd">
<tp:taxon-treatment xmlns:tp="http://www.plazi.org/taxpub"><tp:treatment-meta><kwd-group><label>Taxon classification</label><kwd>
              <named-content content-type="kingdom">Plantae</named-content>
            </kwd><kwd>
              <named-content content-type="order">Asterales</named-content>
            </kwd><kwd>
              <named-content content-type="family">Asteraceae</named-content>
            </kwd></kwd-group><mixed-citation publication-type="journal"><person-group><name><surname>Bogdanović</surname><given-names>Sandro</given-names></name><name><surname>Boršić</surname><given-names>Igor</given-names></name><name><surname>Ljubičić</surname><given-names>Ivica</given-names></name><name><surname>Brullo</surname><given-names>Salvatore</given-names></name><name><surname>Giusso del Galdo</surname><given-names>Gianpietro</given-names></name></person-group><article-title>﻿<italic><tp:taxon-name><tp:taxon-name-part taxon-name-part-type="genus" reg="Centaurea">Centaurea</tp:taxon-name-part><tp:taxon-name-part taxon-name-part-type="species" reg="lovricii">lovricii</tp:taxon-name-part></tp:taxon-name></italic>, a new species of ﻿<italic><tp:taxon-name><tp:taxon-name-part taxon-name-part-type="genus" reg="Centaurea">C.</tp:taxon-name-part></tp:taxon-name></italic> sect. ﻿<italic><tp:taxon-name><tp:taxon-name-part taxon-name-part-type="genus" reg="Centaurea"/><tp:taxon-name-part taxon-name-part-type="section" reg="Centaurea">Centaurea</tp:taxon-name-part></tp:taxon-name></italic> (<tp:taxon-name><tp:taxon-name-part taxon-name-part-type="family">Asteraceae</tp:taxon-name-part></tp:taxon-name>) from Croatia</article-title><source>PhytoKeys</source><day>30</day><month>11</month><year>2022</year><volume>214</volume><fpage>97</fpage><lpage>114</lpage><pub-id pub-id-type="doi">10.3897/phytokeys.214.89404</pub-id></mixed-citation></tp:treatment-meta><tp:nomenclature><label>﻿3.</label><tp:taxon-name>
            <object-id xmlns:xlink="http://www.w3.org/1999/xlink" content-type="arpha" xlink:type="simple">A0E3B4D3-75EB-5259-9709-B6B3A98F3F4F</object-id>
            <tp:taxon-name-part taxon-name-part-type="genus" reg="Centaurea">Centaurea</tp:taxon-name-part>
            <tp:taxon-name-part taxon-name-part-type="species" reg="divergens">divergens</tp:taxon-name-part>
          </tp:taxon-name><tp:taxon-authority>Vis., Fl. Dalmat. 2: 37, 1847.</tp:taxon-authority><xref ref-type="fig" rid="F6">Fig. 6</xref><tp:nomenclature-citation-list><tp:nomenclature-citation><tp:taxon-name>
                <tp:taxon-name-part taxon-name-part-type="genus" reg="Acosta">Acosta</tp:taxon-name-part>
                <tp:taxon-name-part taxon-name-part-type="species" reg="divergens">divergens</tp:taxon-name-part>
              </tp:taxon-name><comment>(Vis.) Soják, Čas. Nár. Muz. Odd. Přir. Prague 140: 134, 1972. Type. Based on <tp:taxon-name><tp:taxon-name-part taxon-name-part-type="genus" reg="Centaurea">Centaurea</tp:taxon-name-part><tp:taxon-name-part taxon-name-part-type="species" reg="divergens">divergens</tp:taxon-name-part></tp:taxon-name> Vis.</comment></tp:nomenclature-citation><tp:nomenclature-citation><tp:taxon-name>
                <tp:taxon-name-part taxon-name-part-type="genus" reg="Centaurea">Centaurea</tp:taxon-name-part>
                <tp:taxon-name-part taxon-name-part-type="species" reg="glaberrima">glaberrima</tp:taxon-name-part>
                <tp:taxon-name-part taxon-name-part-type="infraspecific-rank">subsp.</tp:taxon-name-part>
                <tp:taxon-name-part taxon-name-part-type="subspecies" reg="divergens">divergens</tp:taxon-name-part>
              </tp:taxon-name><comment>(Vis.) Hayek, Repert. Spec. Nov. Regni Veg. Beih. 30(2): 260, 1931. Type. Based on <tp:taxon-name><tp:taxon-name-part taxon-name-part-type="genus" reg="Centaurea">Centaurea</tp:taxon-name-part><tp:taxon-name-part taxon-name-part-type="species" reg="divergens">divergens</tp:taxon-name-part></tp:taxon-name> Vis.</comment></tp:nomenclature-citation><tp:nomenclature-citation><tp:taxon-name>
                <tp:taxon-name-part taxon-name-part-type="genus" reg="Centaurea">Centaurea</tp:taxon-name-part>
                <tp:taxon-name-part taxon-name-part-type="species" reg="glaberrima">glaberrima</tp:taxon-name-part>
                <tp:taxon-name-part taxon-name-part-type="infraspecific-rank">var.</tp:taxon-name-part>
                <tp:taxon-name-part taxon-name-part-type="variety" reg="divergens">divergens</tp:taxon-name-part>
              </tp:taxon-name><comment>(Vis.) Malý, Glasn. Zemaljsk. Muz. Bosne Hercegovine Sarajevu. Prir. Nauke 40(1): 122, 1928 Type. Based on <tp:taxon-name><tp:taxon-name-part taxon-name-part-type="genus" reg="Centaurea">Centaurea</tp:taxon-name-part><tp:taxon-name-part taxon-name-part-type="species" reg="divergens">divergens</tp:taxon-name-part></tp:taxon-name> Vis.</comment></tp:nomenclature-citation><tp:nomenclature-citation><tp:taxon-name>
                <tp:taxon-name-part taxon-name-part-type="genus" reg="Centaurea">Centaurea</tp:taxon-name-part>
                <tp:taxon-name-part taxon-name-part-type="species" reg="petteri">petteri</tp:taxon-name-part>
              </tp:taxon-name><comment>Rchb.f., Icon. Fl. Germ. Helv. 15: 36, 1852. Type. Croatia. Auf dem Monte Mossor Dalm., June, <italic>Reichenbach fil. s.n.</italic> (W1889-0292916).</comment></tp:nomenclature-citation></tp:nomenclature-citation-list></tp:nomenclature><tp:treatment-sec sec-type="material" id="SECID0ENWAG"><title>Type.</title><p>Croatia. In apricis montium Lesina, s.d., <italic>Stalio 448</italic> (lectotype, designated here: PAD – HD02637).</p></tp:treatment-sec><tp:treatment-sec sec-type="Nomenclatural note" id="SECID0EVWAG"><title>Nomenclatural note.</title><p><italic><tp:taxon-name><tp:taxon-name-part taxon-name-part-type="genus" reg="Centaurea">Centaurea</tp:taxon-name-part><tp:taxon-name-part taxon-name-part-type="species" reg="divergens">divergens</tp:taxon-name-part></tp:taxon-name></italic> was described from the island of Hvar in central Dalmatia by <xref ref-type="bibr" rid="B40">Visiani (1847)</xref>. In the protologue, Visiani clearly indicated “<italic>in saxosis collium, et montium circa Lessina, unde misit prof. Stalio</italic>” and we found original type material in the PAD herbarium that corresponds to description given in the protologue. Here we select a specimen that fits Visiani’s description as lectotype for the name <italic><tp:taxon-name><tp:taxon-name-part taxon-name-part-type="genus" reg="Centaurea">C.</tp:taxon-name-part><tp:taxon-name-part taxon-name-part-type="species" reg="divergens">divergens</tp:taxon-name-part></tp:taxon-name></italic>.</p></tp:treatment-sec><tp:treatment-sec sec-type="Iconography" id="SECID0EXXAG"><title>Iconography.</title><p>Fig. <xref ref-type="fig" rid="F6">6</xref>; Tav. 12(b)(41), Visiani, Fl. Dalmat. 2: 37, 1847; Tav. 51 (772) I, 1–7, Reichenbach, Icon. Fl. Germ. Helv. 15: 35, 1852; Tav. 52 (783) II, 9–16, Reichenbach, Icon. Fl. Germ. Helv. 15: 36, 1852, sub <italic><tp:taxon-name><tp:taxon-name-part taxon-name-part-type="genus" reg="Centaurea">Centaurea</tp:taxon-name-part><tp:taxon-name-part taxon-name-part-type="species" reg="petteri">petteri</tp:taxon-name-part></tp:taxon-name></italic>.</p></tp:treatment-sec><tp:treatment-sec sec-type="distribution" id="SECID0EMYAG"><title>Distribution.</title><p>According to <xref ref-type="bibr" rid="B10">Greuter (2006)</xref>, <italic><tp:taxon-name><tp:taxon-name-part taxon-name-part-type="genus" reg="Centaurea">C.</tp:taxon-name-part><tp:taxon-name-part taxon-name-part-type="species" reg="divergens">divergens</tp:taxon-name-part></tp:taxon-name></italic> is distributed in Bosnia and Herzegovina, Croatia, Montenegro (Fig. <xref ref-type="fig" rid="F4">4</xref>) and as an adventive plant in France.</p></tp:treatment-sec><tp:treatment-sec sec-type="material" id="SECID0EFZAG"><title>Additional specimens examined.</title><p><bold><italic><tp:taxon-name><tp:taxon-name-part taxon-name-part-type="genus" reg="Centaurea">Centaurea</tp:taxon-name-part><tp:taxon-name-part taxon-name-part-type="species" reg="lovricii">lovricii</tp:taxon-name-part></tp:taxon-name></italic> (paratypes): Croatia.</bold> Split-Dalmatia County, island of Vis, Kraljičina špilja, vertical rocks, 26 April 2010, <italic>S. Bogdanović &amp; Z. Liber s.n.</italic> (ZAGR); Dalmazia, Isola di Vis, Oključina, pereti rocciosi sopra il mare, 25 May 2011, <italic>S. Bogdanović, S. Brullo &amp; G. Giusso s.n.</italic> (CAT, ZAGR); Island of Vis, Oključina, vertical cliffs, 12 June 2010, <italic>S. Bogdanović &amp; I. Boršić s.n.</italic> (ZAGR); Island of Vis, Oključina, vertical cliffs, 23 May 2010, <italic>S. Bogdanović s.n.</italic> (ZAGR). <bold><italic><tp:taxon-name><tp:taxon-name-part taxon-name-part-type="genus" reg="Centaurea">Centaurea</tp:taxon-name-part><tp:taxon-name-part taxon-name-part-type="species" reg="glaberrima">glaberrima</tp:taxon-name-part></tp:taxon-name></italic>: Albania.</bold> District of Shkodër, Rera e Hedhur E of village Baks-Rrjoll, on the slope of Mts Mali i Rencit, on limestone rocks, 41.83324°N, 19.53921°E, 76 m a.s.l., 5 August 2011, <italic>Z. Barina &amp; G. Somogyi 19743</italic> (BP761381); District of Shkodër, in mountain Maja e Zezë above village Baks-Rrjoll, in dry grassland, on limestone, 41.85733°N, 19.50846°E, 248 m a.s.l.; 4 May 2014, <italic>Z. Barina, D. Pifkó &amp; G. Puskás 23227</italic> (BP767834). <bold>Croatia.</bold> Flora Dalmatica, In rupibus promontorii Punta Spezerea pr. Ragusam, 5 June 1906, <italic>A. Degen s.n.</italic> (PI012666); E Dalmat, s.d., <italic>Tausch s.n.</italic> (PRC); Dalmatia, 1832, <italic>R. Visiani s.n.</italic> (K000772946); Južna Hrvatska, Velji Do, obronci planina iznad Cavtata, 22 July 2013, <italic>S. Bogdanović &amp; I. Boršić s.n.</italic> (ZAGR44365); Ragusa in Dalmatia, <italic>R. Visiani s.n.</italic>, sub <italic><tp:taxon-name><tp:taxon-name-part taxon-name-part-type="genus" reg="Centaurea">C.</tp:taxon-name-part><tp:taxon-name-part taxon-name-part-type="species" reg="punctata">punctata</tp:taxon-name-part></tp:taxon-name></italic> Vis. (P02815194); Ragusa, 15 June 1867, <italic>R. Huter s.n.</italic>, sub <italic><tp:taxon-name><tp:taxon-name-part taxon-name-part-type="genus" reg="Centaurea">C.</tp:taxon-name-part><tp:taxon-name-part taxon-name-part-type="species" reg="punctata">punctata</tp:taxon-name-part></tp:taxon-name></italic> Vis. (P02815195, P02815196, P02815197); Raguse, 14 June 1861, <italic>R. Huter s.n.</italic> (P04215180); Pelješac, Ston, uz cestu, 30 July 2021, <italic>S. Bogdanović s.n.</italic> (CAT, ZAGR); Pelješac, Ston, Majkovi, 11 July 2021, <italic>S. Bogdanović s.n.</italic> (CAT, ZAGR); Južna Dalmacija, otok Olipa, južna strana, uz obalu mora, 10 May 2018, <italic>S. Bogdanović &amp; I. Rešetnik s.n.</italic> (ZAGR50465, ZAGR50466, ZAGR50462, ZAGR50463); Dalmacija, otok Lopud, stijene uz obalu mora, 12 May 2018, <italic>I. Rešetnik &amp; S. Bogdanović s.n.</italic> (ZAGR53125); Dubrovnik, kod hotela Belvedere, stijene uz obalu mora, 12 May 2018, <italic>I. Rešetnik &amp; S. Bogdanović s.n.</italic> (ZAGR53144); Otok Šipan: Kaludrica, u garigu, 25 August 1979, <italic>M. Hećimović s.n.</italic> (ZA13511); Na morskoj litici, Vrtac kod sela Popovići, ca 50 m, 19 July 1926, <italic>V. Loschnigg s.n.</italic> (ZA13510); In colle Gorizae et ad margines agrarum olivat. Lapad, 1868, <italic>M. Vodopić s.n</italic>. (ZA13508), sub <italic><tp:taxon-name><tp:taxon-name-part taxon-name-part-type="genus" reg="Centaurea">C.</tp:taxon-name-part><tp:taxon-name-part taxon-name-part-type="species" reg="punctata">punctata</tp:taxon-name-part></tp:taxon-name></italic> Vis.; Otok Lokrum: travnjak u masliniku kraj zgrade, 2 May 1959, <italic>S. Horvatić s.n.</italic> (ZA1307), sub <italic><tp:taxon-name><tp:taxon-name-part taxon-name-part-type="genus" reg="Centaurea">C.</tp:taxon-name-part><tp:taxon-name-part taxon-name-part-type="species" reg="punctata">punctata</tp:taxon-name-part></tp:taxon-name></italic> Vis.; In saxosis fruticetis sempervirentis ad Lapad (Gruž), 28 July 1928, <italic>Th. Soška s.n.</italic> (MW0794564); Slano, February 1972, <italic>M. Obradović s.n.</italic> (BUNS18767), Gradac, 9 May 1967, <italic>M. Obradović s.n.</italic> (BUNS18956); In rupibus calc. Ombla, pr. Dubrovnik, 15 August 1946, <italic>O. Grebenščikov s.n.</italic> (BEO26342); Lokrum, <italic>s.d.</italic>, <italic>S. Jovanović s.n.</italic> (BEOU37269); Dalmatia. In rupestribus apricis prope urbem Dubrovnik (Ragusa), <italic>s.d.</italic>, <italic>A. Latzel s.n.</italic> (BEOU37274); Dalmatia merid., in saxosis calcareis montis Ilinovo Brdo supra Gruda, 13 July 1928, <italic>Soška s.n.</italic> (BEOU37276); Dalmatia merid., in saxosis calcareis montis Srdj supra Dubrovnik, 20 July 1928, <italic>Soška s.n.</italic> (BEOU37277); Srdj (Dubrovnik), krečnjački kamenjari, 25 May 1990, <italic>S. Stevanović &amp; S. Jovanović s.n.</italic> (BEOU502.90); Dubrovnik (okolina), Srđ, 25 May 1988, <italic>S. Jovanović s.n.</italic> (BEOU719); Padine brda Srđ, Dubrovnik, kamenjarski travnjaci, October 1993, <italic>S. Maslo s.n.</italic> (ZAGR); Konavoske stijene, Dubrovnik, pukotine krečnjačkih stijena uz morsku obalu, 16 July 2003, <italic>S. Maslo s.n.</italic> (ZAGR); Konavoske stijene (najzapadniji dio, kod Popovića), kamenjare, 1 August 1978, <italic>I. Trinajstić s.n.</italic> (CNHM4058:BOT); Dubrovnik, Lapad, 9 October 1977, <italic>I. Trinajstić s.n.</italic> (CNHM4050:BOT); Srđ iznad Dubrovnika, 29 November 1978, <italic>I. Trinajstić s.n.</italic> (CNHM4051:BOT). <bold>Bosnia and Herzegovina.</bold> Weideplätze – V. Trebinje, n. Lastva, 7 August 1895, <italic>Matulić s.n.</italic> (SARA44076); In rupestribus montis Gliva prope Trebinje, July 1891, <italic>K. Vandas s.n.</italic> (SARA44075); Trebinje, 19 July 1892, <italic>E. Brandis s.n.</italic> (SARA44070); Am Wege von Meka gruda nach Djeć, 20 July 1925, <italic>V. Hawelka s.n.</italic> (SARA44054); In saxosis apricis prope Zavala, 18 October 1909, <italic>K. Malý s.n.</italic> (SARA44052). <bold>Montenegro.</bold> Katunska nahija, 2 August 1991, <italic>V. Stevanović s.n.</italic> (BEOU1578.91); Ad Viluša, ca. 1.100 m, July 1904, <italic>J. Rohlena s.n.</italic> (PI012665); vidikovac iznad jezera Slano, 31 July 2021, <italic>S. Bogdanović s.n.</italic> (CAT, ZAGR); Gruda, Majden, 13 July 1928, <italic>D. Petrović s.n.</italic> (BEOU37275); Orjen, Poštirovnik, s. Prčanj cca 890 m s.m., s. dol., 2 August 1980, <italic>Č. Šilić s.n.</italic> (SARA44071, 44072, 44073, 44074). <bold><italic><tp:taxon-name><tp:taxon-name-part taxon-name-part-type="genus" reg="Centaurea">Centaurea</tp:taxon-name-part><tp:taxon-name-part taxon-name-part-type="species" reg="divergens">divergens</tp:taxon-name-part></tp:taxon-name></italic>: Croatia.</bold> Island of Hvar, St. Nikola, rocky grassland, 28 July 2021, <italic>S. Bogdanović s.n.</italic> (CAT, ZAGR); Zadvarje, along the road, 28 July 2021, <italic>S. Bogdanović s.n.</italic> (CAT, ZAGR); In apricis saxos. ins. Lesina, <italic>Visiani s.n.</italic> (P02815387); Dalmatia, in lapidos., pr. Macarsca, July 1880, <italic>Th. illeg. s.n.</italic> (P02815388); In collibus apricis Ins. Lessina, <italic>D. Lagger s.n.</italic> (P02815389); Lesina, <italic>s.l., s.n.</italic> (P02815389); Otok Šipan, ograde u garigu, 9 June 1979, <italic>M. Hećimović s.n.</italic> (ZA13512); Srednja Dalmacija, Grabovac, istočno od Šestanovca, uz cestu, 13 July 2014, <italic>S. Bogdanović &amp; U. Buzurović s.n.</italic> (ZAGR38697, ZAGR38698); Grabovac, krečnjak, 13 July 2014, <italic>U. Buzurović &amp; S. Bogdanović s.n.</italic> (BEO); Dalmacija, poluotok Pelješec, uvala Marčuleti, Rt Vrba, okomite stijene uz cestu, <italic>M. Jeričević, N. Jeričević &amp; S. Bogdanović s.n.</italic> (ZAGR43796); Dalmatinska Zagora, Vrgorac, Prapatnice, Vegari, 20 July 20215, <italic>M. Vukojević s.n.</italic> (ZAGR40083); Neretva, okolica mjesta Rogotin, ruderalno, uz cestu, 20 July 2013, <italic>S. Bogdanović &amp; I. Boršić</italic> (ZAGR44348); op keinestrand b. Makarska, 26 July 1965, <italic>T. Baretta 4</italic> (U1112735); Dalmatia. In agris sterilibus ad Macarscam, <italic>s.d.</italic>, <italic>Pichler s.n.</italic> (P02815392, P02815393, MW0794555, BEOU37201); Dalmatia, Lessina, <italic>s.d.</italic>, <italic>M. Botteri s.n.</italic> (BEOU37200); Mala Duba, Živogošće, kamenite padine uz Jadransku magistralu, 12 July 2003, <italic>S. Maslo s.n.</italic> (ZAGR); Brač, Vidova gora, October 1976, <italic>I. Trinajstić s.n.</italic> (CNHM4054:BOT); Otok Brač, kod Bola, 28 March 1969, <italic>I. Trinajstić s.n.</italic> (CNHM4053:BOT); Otok Brač, uz cestu Supetar – Nerežišće, May 1968, <italic>I. Trinajstić s.n.</italic> (CNHM4052:BOT). <bold>Bosnia and Herzegovina.</bold> Bosna, između Rilje i Kifinog sela, July 1969, <italic>I. Trinajstić s.n.</italic> (CNHM4055:BOT); Mostar, am Humberg, 100 m, July 1903, <italic>E. Sagorski s.n.</italic> (P04453688, P04453689); Mostar, in incultis, July 1907, <italic>E. Sagorski s.n.</italic> (P04132171); Mostar, in incultis ad m. Humberg, July 1905, <italic>E. Sagorski s.n.</italic> (SARA44056); Ad vias, July 1908, <italic>E. Sagorski s.n.</italic> (PI12696); Flora Hercegovine, Prenj, Porim, na izloženom grebenu, 29 July 1962, <italic>I. Horvat s.n.</italic> (ZAHO); Žitomislići, Mostar, kamenite padine i šikare brda Osojnica, July 2001, <italic>S. Maslo s.n.</italic> (ZAGR); Hercegovina, Prenj pl., Prevoj, kamenite padine uz put za Rujište, July 2011, <italic>S. Maslo s.n.</italic> (ZAGR); Stolac, Križevac, 260 m alt., 43.06159N, 17.9839E, kamenjari, krečnjak, 1 July 2015, <italic>M. Niketić, G. Tomović, K. Jakovljević &amp; S. Đurović s.n</italic>. (BEOU43550); In locis siccis agris Livanjsko polje, prope Prolog, 22 June 1970, <italic>H. Ritter s.n.</italic> (SARA48730); In locis siccis agris Livanjsko polje, prope Kablić, 30 July 1970, <italic>H. Ritter s.n.</italic> (SARA48729); In valle Drežanka prope Drežnica, 4 August 1900, <italic>K. Malý s.n.</italic> (SARA 44058); In paucibus, Narontis, prope g. Grabovica, ca. 150 m, 5 October 1930, <italic>K. Malý s.n.</italic> (SARA44057); In paucibus, Narontis, prope g. Grabovica, 140 m, 7 September 1907, <italic>K. Malý s.n.</italic> (SARA44050); Konjic, in monte Vitaljica et Zlatar, 27 June 1955, <italic>H. Ritter s.n.</italic> (SARA44055); In valle Narontis prope Glavatičevo, solo dolomitico, 380 m, 17 July 1923, <italic>K. Malý s.n.</italic> (SARA44053); Inter Podgorjani-Lišani, 260 m, 18 August 1918, <italic>K. Malý s.n.</italic> (SARA44051); In saxosis apricis prope Bišina, ca. 1000 m, 7 August 1907, <italic>K. Malý s.n.</italic> (SARA44049); U dolini Rakitnice ispred Blaca, 10 August 1957, <italic>H. Ritter s.n.</italic> (SARA48725). <bold>Montenegro.</bold> Boka Kotorska, Luštica iznad Rosa, kamenjari sa <italic><tp:taxon-name><tp:taxon-name-part taxon-name-part-type="genus" reg="Salvia">Salvia</tp:taxon-name-part><tp:taxon-name-part taxon-name-part-type="species" reg="officinalis">officinalis</tp:taxon-name-part></tp:taxon-name></italic>, krečnjak, 100 m, 3 August 1996, <italic>D. Lakušić &amp; B. Lakušić s.n.</italic> (BEOU2150/96); Boka Kotorska, Luštica, prevoj izmedju Rosa i Kraćića, kamenjari, krečnjak, 350 m, 24 August 2002, <italic>D. Lakušić &amp; B. Lakušić s.n.</italic> (BEOU15337); Kotor, put Prčanj-Rose, 29 June 2003, <italic>P. Janaćković s.n</italic>. (BEOU38399); Iznad Vrbanja, kamenjari sa <italic><tp:taxon-name><tp:taxon-name-part taxon-name-part-type="genus" reg="Globularia">Globularia</tp:taxon-name-part><tp:taxon-name-part taxon-name-part-type="species" reg="cordifolia">cordifolia</tp:taxon-name-part></tp:taxon-name></italic>, 16 June 1990, <italic>V. Stevanović s.n.</italic> (BEOU1198.90); Klinci, Sv. Tripun, Luštica, kamenje pored šoderskog put, 24 June 1995, <italic>V. Karaman 501</italic> (BEOU37273).</p></tp:treatment-sec><tp:treatment-sec><!--Section generated to contain objects referenced in tp:taxon-treatment.--><fig id="F6" position="float" orientation="portrait"><object-id xmlns:xlink="http://www.w3.org/1999/xlink" content-type="doi" xlink:type="simple">10.3897/phytokeys.214.89404.figure6</object-id><object-id xmlns:xlink="http://www.w3.org/1999/xlink" content-type="arpha" xlink:type="simple">3BBBEF85-C666-5A78-B0BD-C3BC6C347288</object-id><label>Figure 6.</label><caption><p><italic><tp:taxon-name><tp:taxon-name-part taxon-name-part-type="genus" reg="Centaurea">Centaurea</tp:taxon-name-part><tp:taxon-name-part taxon-name-part-type="species" reg="glaberrima">glaberrima</tp:taxon-name-part></tp:taxon-name></italic> (1) and <italic><tp:taxon-name><tp:taxon-name-part taxon-name-part-type="genus" reg="Centaurea">C.</tp:taxon-name-part><tp:taxon-name-part taxon-name-part-type="species" reg="divergens">divergens</tp:taxon-name-part></tp:taxon-name></italic> (2) <bold>A</bold> capitula <bold>B</bold> phyllaries <bold>C</bold> outermost sterile florets <bold>D</bold> disc florets <bold>E</bold> stamens upper part <bold>F</bold> style.</p></caption><graphic xmlns:xlink="http://www.w3.org/1999/xlink" xlink:href="phytokeys-214-097_article-89404__-g006.jpg" position="float" orientation="portrait" xlink:type="simple" id="oo_776045.jpg"><uri content-type="original_file" xlink:type="simple">https://binary.pensoft.net/fig/776045</uri></graphic></fig><fig id="F4" position="float" orientation="portrait"><object-id xmlns:xlink="http://www.w3.org/1999/xlink" content-type="doi" xlink:type="simple">10.3897/phytokeys.214.89404.figure4</object-id><object-id xmlns:xlink="http://www.w3.org/1999/xlink" content-type="arpha" xlink:type="simple">509B9C10-CB72-534F-817C-AFC47E86D0A0</object-id><label>Figure 4.</label><caption><p>Distribution of <italic><tp:taxon-name><tp:taxon-name-part taxon-name-part-type="genus" reg="Centaurea">Centaurea</tp:taxon-name-part><tp:taxon-name-part taxon-name-part-type="species" reg="lovricii">lovricii</tp:taxon-name-part></tp:taxon-name></italic> sp. nov. (green dots), <italic><tp:taxon-name><tp:taxon-name-part taxon-name-part-type="genus" reg="Centaurea">C.</tp:taxon-name-part><tp:taxon-name-part taxon-name-part-type="species" reg="glaberrima">glaberrima</tp:taxon-name-part></tp:taxon-name></italic> (red dots) and <italic><tp:taxon-name><tp:taxon-name-part taxon-name-part-type="genus" reg="Centaurea">C.</tp:taxon-name-part><tp:taxon-name-part taxon-name-part-type="species" reg="divergens">divergens</tp:taxon-name-part></tp:taxon-name></italic> (blue dots).</p></caption><graphic xmlns:xlink="http://www.w3.org/1999/xlink" xlink:href="phytokeys-214-097_article-89404__-g004.jpg" position="float" orientation="portrait" xlink:type="simple" id="oo_776043.jpg"><uri content-type="original_file" xlink:type="simple">https://binary.pensoft.net/fig/776043</uri></graphic></fig></tp:treatment-sec><ref-list><ref id="B40"><mixed-citation xmlns:xlink="http://www.w3.org/1999/xlink" xlink:type="simple"><person-group><name name-style="western"><surname>Visiani</surname><given-names>R</given-names></name></person-group> (<year>1847</year>) Flora Dalmatica sive enumeratio stirpium vascularum quas hactenus in Dalmatia lectas et sibi observantas descripsit digessit rariumque iconibus illustravit, Vol. 2. Friedericum Hofmibister, Lipsiae.</mixed-citation></ref><ref id="B10"><mixed-citation xmlns:xlink="http://www.w3.org/1999/xlink" xlink:type="simple"><person-group><name name-style="western"><surname>Greuter</surname><given-names>W</given-names></name></person-group> (<year>2006</year>) <tp:taxon-name><tp:taxon-name-part taxon-name-part-type="family">Compositae</tp:taxon-name-part></tp:taxon-name> (pro parte majore). In: Greuter W, Raab-Straube E von (Eds) <tp:taxon-name><tp:taxon-name-part taxon-name-part-type="family">Compositae</tp:taxon-name-part></tp:taxon-name>. Euro+Med Plantbase. <ext-link xlink:type="simple" ext-link-type="uri" xlink:href="http://ww2.bgbm.org/EuroPlusMed/">http://ww2.bgbm.org/EuroPlusMed/</ext-link></mixed-citation></ref></ref-list></tp:taxon-treatment>
